# Supplementary material for: Genomic insights into Vibrio cholerae O1 responsible for cholera epidemics in Tanzania between 1993 and 2017
Source: PLoS Negl Trop Dis. 2019 Dec 23;13(12):e0007934. doi: 10.1371/journal.pntd.0007934 (PMC6927581; doi:10.1371/journal.pntd.0007934)
Supplement: S1 Table — (XLSX) [file pntd.0007934.s002.xlsx]

## Sheet: All strains 
Table S1. Genomic sequence data, virulence profile and occurence of antimicrobial resistance genes in the V. cholerae strains
Strains ID	Date of collection (MM/Year)	Region in Tanzania	Contigs	Size (bp)	Serogroup	Biotype	MLST	Species-Serogroup			Biotype-specific			7th pandemic		Wave in the 7th pandemic	Virulence genes																Mobile Genetic Elements				Phage Sceptibility		Pathogenicity Islands				Antibiotic Resistance
								ompW	rfvB-O1	wbfZ-O139	ctxB(genotype)	rstR	tcpA				ctxA	ctxB	tcpA	zot	ace	hlyA	stn	chxA	rtxA	toxR	ompU	mshA	TTSS	T6SS	als	MakA	IntSXT	Class1 integron (Int1)	SXT/R391	Plasmid IncA/C	PICI-Like Elements		VPI-1	VPI-2	VSP-1	VSP-2	Aminoglycosides		Phenicol		Trimethoprim		Sulphonamide
								Outer Membrane Protein(species specific gene)	Serogroup O1 specific gene	Serogroup O139 specific gene	Genotype of cholera enterotoxin subunit B	Transcriptional Receptor specific for classical/El Tor biotype	toxin-coregulated pilus specific for classical/El Tor biotype	VC2346	T events		cholera enterotoxin subunit A	cholera enterotoxin subunit B	toxin-coregulated pilus	zonula occludens toxin located on the CTX prophage	accessory cholera enterotoxin ocated on the CTX prophage	hemolysin gene	heat-stable enterotoxin	Cholix toxin precursor	Multifuntional repeats-in-toxin	Transcriptional regulator of ctx	pore-forming proteins of the outer membrane	mannose-sensitive hemagglutinin	Type Three secretion system	Type six secretion system	Als operon involved in glucose metabolism	flagella-associated cytotoxin					PLE1	PLE2					strA	strB	catB9	floR	dfrA1	dfrA18	sul2
Dr1	2017-09	Dar es Salaam	115	4007520	O1	Atypical El Tor	ST69	+	+	-	ctxB7	rstRET	tcpAET	+	T13	Current Wave 3	+	+	+	+	+	+	-	-	+	+	+	+	-	+	+	+	+	+	ICEVchHai1_del(floR,strA/B,sul2)	-	-	-	+	+	+	+	+ (gap of 300bp)	+ (gap of 300bp)	+	+(gap of 150bp)	+	-	+ (gap of 150bp)
Dr2	2017-09	Dar es Salaam	132	4009117	O1	Atypical El Tor	ST69	+	+	-	ctxB7	rstRET	tcpAET	+	T13	Current Wave 3	+	+	+	+	+	+	-	-	+	+	+	+	-	+	+	+	+	+	ICEVchHai1_del(floR,strA/B,sul2)	-	-	-	+	+	+	+	+ (gap of 300bp)	+ (gap of 300bp)	+	+(gap of 150bp)	+	-	+ (gap of 150bp)
Kg1	2015-10	Kigoma	116	4016099	O1	Atypical El Tor	ST69	+	+	-	ctxB7	rstRET	tcpAET	+	T13	Current Wave 3	+	+	+	+	+	+	-	-	+	+	+	+	-	+	+	+	+	+	ICEVchHai1_del(floR,strA/B,sul2)	-	-	-	+	+	+	+	+ (gap of 300bp)	+ (gap of 300bp)	+	+(gap of 150bp)	+	-	+ (gap of 150bp)
Kg2	2015-10	Kigoma	88	4009369	O1	Atypical El Tor	ST69	+	+	-	ctxB7	rstRET	tcpAET	+	T13	Current Wave 3	-	+	+	+	+	+	-	-	+	+	+	+	-	+	+	+	+	+	ICEVchHai1_del(floR,strA/B,sul2)	-	-	-	+	+	+	+	+ (gap of 300bp)	+ (gap of 300bp)	+	+(gap of 150bp)	+	-	+ (gap of 150bp)
Mb1	2017-09	Mbeya	89	4017443	O1	Atypical El Tor	ST69	+	+	-	ctxB7	rstRET	tcpAET	+	T13	Current Wave 3	+	+	+	+	+	+	-	-	+	+	+	+	-	+	+	+	+	+	ICEVchHai1_del(floR,strA/B,sul2)	-	-	-	+	+	+	+	+ (gap of 300bp)	+ (gap of 300bp)	+	+(gap of 150bp)	+	-	+ (gap of 150bp)
Mb2	2017-09	Mbeya	95	4022852	O2	Atypical El Tor	ST69	+	+	-	ctxB7	rstRET	tcpAET	+	T13	Current Wave 3	+	+	+	+	+	+	-	-	+	+	+	+	-	+	+	+	+	+	ICEVchHai1_del(floR,strA/B,sul2)	-	-	-	+	+	+	+	+ (gap of 300bp)	+ (gap of 300bp)	+	+(gap of 150bp)	+	-	+ (gap of 150bp)
Mo1	2016-08	Morogoro	117	4015222	O1	Atypical El Tor	ST69	+	+	-	ctxB7	rstRET	tcpAET	+	T13	Current Wave 3	+	+	+	+	+	+	-	-	+	+	+	+	-	+	+	+	+	+	ICEVchHai1_del(floR,strA/B,sul2)	-	-	-	+	+	+	+	+ (gap of 300bp)	+ (gap of 300bp)	+	+(gap of 150bp)	+	-	+ (gap of 150bp)
Mo2	2016-08	Morogoro	77	4027479	O1	Atypical El Tor	ST69	+	+	-	ctxB7	rstRET	tcpAET	+	T13	Current Wave 3	+	+	+	+	+	+	-	-	+	+	+	+	-	+	+	+	+	+	ICEVchHai1_del(floR,strA/B,sul2)	-	-	-	+	+	+	+	+ (gap of 300bp)	+ (gap of 300bp)	+	+(gap of 150bp)	+	-	+ (gap of 150bp)
Mz1	2016-03	Mwanza	91	4020976	O1	Atypical El Tor	ST69	+	+	-	ctxB7	rstRET	tcpAET	+	T13	Current Wave 3	+	+	+	+	+	+	-	-	+	+	+	+	-	+	+	+	+	+	ICEVchHai1_del(floR,strA/B,sul2)	-	-	-	+	+	+	+	+ (gap of 300bp)	+ (gap of 300bp)	+	+(gap of 150bp)	+	-	+ (gap of 150bp)
Mz2	2016-03	Mwanza	135	4023031	O1	Atypical El Tor	ST69	+	+	-	ctxB7	rstRET	tcpAET	+	T13	Current Wave 3	+	+	+	+	+	+	-	-	+	+	+	+	-	+	+	+	+	+	ICEVchHai1_del(floR,strA/B,sul2)	-	-	-	+	+	+	+	+ (gap of 300bp)	+ (gap of 300bp)	+	+(gap of 150bp)	+	-	+ (gap of 150bp)
Rv1	2017-11	Ruvuma	91	4012763	O1	Atypical El Tor	ST69	+	+	-	ctxB7	rstRET	tcpAET	+	T13	Current Wave 3	+	+	+	+	+	+	-	-	+	+	+	+	-	+	+	+	+	+	ICEVchHai1_del(floR,strA/B,sul2)	-	-	-	+	+	+	+	+ (gap of 300bp)	+ (gap of 300bp)	+	+(gap of 150bp)	+	-	+ (gap of 150bp)
Rv2	2017-11	Ruvuma	71	4029706	O1	Atypical El Tor	ST69	+	+	-	ctxB7	rstRET	tcpAET	+	T13	Current Wave 3	+	+	+	+	+	+	-	-	+	+	+	+	-	+	+	+	+	+	ICEVchHai1_del(floR,strA/B,sul2)	-	-	-	+	+	+	+	+ (gap of 300bp)	+ (gap of 300bp)	+	+(gap of 150bp)	+	-	+ (gap of 150bp)
Sg1	2017-10	Songwe	71	4029706	O1	Atypical El Tor	ST69	+	+	-	ctxB7	rstRET	tcpAET	+	T13	Current Wave 3	+	+	+	+	+	+	-	-	+	+	+	+	-	+	+	+	+	+	ICEVchHai1_del(floR,strA/B,sul2)	-	-	-	+	+	+	+	+ (gap of 300bp)	+ (gap of 300bp)	+	+(gap of 150bp)	+	-	+ (gap of 150bp)
Sg2	2017-10	Songwe	92	4006579	O1	Atypical El Tor	ST69	+	+	-	ctxB7	rstRET	tcpAET	+	T13	Current Wave 3	-	+	+	+	+	+	-	-	+	+	+	+	-	+	+	+	+	+	ICEVchHai1_del(floR,strA/B,sul2)	-	-	-	+	+	+	+	+ (gap of 300bp)	+ (gap of 300bp)	+	+(gap of 150bp)	+	-	+ (gap of 150bp)
Tg1	2015-12	Tanga	110	3985940	O1	Atypical El Tor	ST69	+	+	-	ctxB7	rstRET	tcpAET	+	T13	Current Wave 3	+	+	+	+	+	+	-	-	+	+	+	+	-	+	+	+	+	+	ICEVchHai1_del(floR,strA/B,sul2)	-	-	-	+	+	+	+	+ (gap of 300bp)	+ (gap of 300bp)	+	+(gap of 150bp)	+	-	+ (gap of 150bp)
Tg2	2015-12	Tanga	92	3989573	O1	Atypical El Tor	ST69	+	+	-	ctxB7	rstRET	tcpAET	+	T13	Current Wave 3	+	+	+	+	+	+	-	-	+	+	+	+	-	+	+	+	+	+	ICEVchHai1_del(floR,strA/B,sul2)	-	-	-	+	+	+	+	+ (gap of 300bp)	+ (gap of 300bp)	+	+(gap of 150bp)	+	-	+ (gap of 150bp)
Zb1	2016-03	Zanzibar	90	4032451	O1	Atypical El Tor	ST69	+	+	-	ctxB7	rstRET	tcpAET	+	T13	Current Wave 3	+	+	+	+	+	+	-	-	+	+	+	+	-	+	+	+	+	+	ICEVchHai1_del(floR,strA/B,sul2)	-	-	-	+	+	+	+	+ (gap of 300bp)	+ (gap of 300bp)	+	+(gap of 150bp)	+	-	+ (gap of 150bp)
Zb2	2016-04	Zanzibar	94	4032754	O1	Atypical El Tor	ST69	+	+	-	ctxB7	rstRET	tcpAET	+	T13	Current Wave 3	+	+	+	+	+	+	-	-	+	+	+	+	-	+	+	+	+	+	ICEVchHai1_del(floR,strA/B,sul2)	-	-	-	+	+	+	+	+ (gap of 300bp)	+ (gap of 300bp)	+	+(gap of 150bp)	+	-	+ (gap of 150bp)
Zb3	2016-05	Zanzibar	85	4018855	O1	Atypical El Tor	ST69	+	+	-	ctxB7	rstRET	tcpAET	+	T13	Current Wave 3	+	+	+	+	+	+	-	-	+	+	+	+	-	+	+	+	+	+	ICEVchHai1_del(floR,strA/B,sul2)	-	-	-	+	+	+	+	+ (gap of 300bp)	+ (gap of 300bp)	+	+(gap of 150bp)	+	-	+ (gap of 150bp)
Zb4	2017-05	Zanzibar	73	4025905	O1	Atypical El Tor	ST69	+	+	-	ctxB7	rstRET	tcpAET	+	T13	Current Wave 3	+	+	+	+	+	+	-	-	+	+	+	+	-	+	+	+	+	+	ICEVchHai1_del(floR,strA/B,sul2)	-	-	-	+	+	+	+	+ (gap of 300bp)	+ (gap of 300bp)	+	+(gap of 150bp)	+	-	+ (gap of 150bp)
Zb5	2017-05	Zanzibar	125	4009072	O1	Atypical El Tor	ST69	+	+	-	ctxB7	rstRET	tcpAET	+	T13	Current Wave 3	-	+	+	+	+	+	-	-	+	+	+	+	-	+	+	+	+	+	ICEVchHai1_del(floR,strA/B,sul2)	-	-	-	+	+	+	+	+ (gap of 300bp)	+ (gap of 300bp)	+	+(gap of 150bp)	+	-	+ (gap of 150bp)
Zb6	2017-05	Zanzibar	128	4000214	O1	Atypical El Tor	ST69	+	+	-	ctxB7	rstRET	tcpAET	+	T13	Current Wave 3	-	+	+	+	+	+	-	-	+	+	+	+	-	+	+	+	+	+	ICEVchHai1_del(floR,strA/B,sul2)	-	-	-	+	+	+	+	+ (gap of 300bp)	+ (gap of 300bp)	+	+(gap of 150bp)	+	-	+ (gap of 150bp)
Tanz_13	2015-09	Mara	102	4023442	O1	Atypical El Tor	ST69	+	+	-	ctxB7	rstRET	tcpAET	+	T13	Current Wave 3	+	+	+	+	+	+	-	-	+	+	+	+	-	+	+	+	+	+	ICEVchHai1_del(floR,strA/B,sul2)	-	-	-	+	+	+	+	+ (gap of 300bp)	+ (gap of 300bp)	+	+(gap of 150bp)	+	-	+ (gap of 150bp)
Tanz_41	2015-09	Mara	96	4025010	Ò1	Atypical El Tor	ST69	+	+	-	ctxB7	rstRET	tcpAET	+	T13	Current Wave 3	+	+	+	+	+	+	-	-	+	+	+	+	-	+	+	+	+	+	ICEVchHai1_del(floR,strA/B,sul2)	-	-	-	+	+	+	+	+ (gap of 300bp)	+ (gap of 300bp)	+	+(gap of 150bp)	+	-	+ (gap of 150bp)
Tanz_19	2015-08	Morogoro	102	4024326	O1	Atypical El Tor	ST69	+	+	-	ctxB7	rstRET	tcpAET	+	T13	Current Wave 3	+	+	+	+	+	+	-	-	+	+	+	+	-	+	+	+	+	+	ICEVchHai1_del(floR,strA/B,sul2)	-	-	-	+	+	+	+	+ (gap of 300bp)	+ (gap of 300bp)	+	+(gap of 150bp)	+	-	+ (gap of 150bp)
Tanz_28	2015-08	Morogoro	108	4023189	O1	Atypical El Tor	ST69	+	+	-	ctxB7	rstRET	tcpAET	+	T13	Current Wave 3	+	+	+	+	+	+	-	-	+	+	+	+	-	+	+	+	+	+	ICEVchHai1_del(floR,strA/B,sul2)	-	-	-	+	+	+	+	+ (gap of 300bp)	+ (gap of 300bp)	+	+(gap of 150bp)	+	-	+ (gap of 150bp)
Tanz_47	2015-10	Singida	101	4024114	O1	Atypical El Tor	ST69	+	+	-	ctxB7	rstRET	tcpAET	+	T13	Current Wave 3	+	+	+	+	+	+	-	-	+	+	+	+	-	+	+	+	+	+	ICEVchHai1_del(floR,strA/B,sul2)	-	-	-	+	+	+	+	+ (gap of 300bp)	+ (gap of 300bp)	+	+(gap of 150bp)	+	-	+ (gap of 150bp)
Tanz_42	2015-10	Singida	96	4023827	O1	Atypical El Tor	ST69	+	+	-	ctxB7	rstRET	tcpAET	+	T13	Current Wave 3	+	+	+	+	+	+	-	-	+	+	+	+	-	+	+	+	+	+	ICEVchHai1_del(floR,strA/B,sul2)	-	-	-	+	+	+	+	+ (gap of 300bp)	+ (gap of 300bp)	+	+(gap of 150bp)	+	-	+ (gap of 150bp)
Tanz_20	2015-01	Kigoma	119	4048610	O1	Atypical El Tor	ST515	+	+	-	ctxB1	rstRET	tcpAET	+	T10	Early Wave 3	+	+	+	+	+	+	-	-	+	+	+	+	-	+	+	+	+	+	ICEVchHai1	-	-	-	+	+	+	+	+	+	+	+	+	-	+
Tanz_35	2015-01	Kigoma	113	4044237	O1	Atypical El Tor	ST515	+	+	-	ctxB1	rstRET	tcpAET	+	T10	Early Wave 3	+	+	+	+	+	+	-	-	+	+	+	+	-	+	+	+	+	+	ICEVchHai1	-	-	-	+	+	+	+	+	+	+	+	+	-	+
Tanz_65	2015-01	Kigoma	97	4045401	O1	Atypical El Tor	ST515	+	+	-	ctxB1	rstRET	tcpAET	+	T10	Early Wave 3	+	+	+	+	+	+	-	-	+	+	+	+	-	+	+	+	+	+	ICEVchHai1	-	-	-	+	+	+	+	+	+	+	+	+	-	+
Tanz_91	2015-01	Kigoma	98	4048514	O1	Atypical El Tor	ST515	+	+	-	ctxB1	rstRET	tcpAET	+	T10	Early Wave 3	+	+	+	+	+	+	-	-	+	+	+	+	-	+	+	+	+	+	ICEVchHai1	-	-	-	+	+	+	+	+	+	+	+	+	-	+
Tanz_56	2012-01	Dar es Salaam	102	4042340	O1	Atypical El Tor	ST69	+	+	-	ctxB1	rstRET	tcpAET	+	T10	Early Wave 3	-	+	+	+	+	+	-	-	+	+	+	+	-	+	+	+	+	+	ICEVchHai1	-	-	-	+	+	+	+	+	+	+	+	+	-	+
Tanz_62	2012-01	Dar es Salaam	90	4037444	O1	Atypical El Tor	ST69	+	+	-	ctxB1	rstRET	tcpAET	+	T10	Early Wave 3	-	+	+	+	+	+	-	-	+	+	+	+	-	+	+	+	+	+	ICEVchHai1	-	-	-	+	+	+	+	+	+	+	+	+	-	+
Tanz_85	2012-01	Dar es Salaam	99	4041320	O1	Atypical El Tor	ST69	+	+	-	ctxB1	rstRET	tcpAET	+	T10	Early Wave 3	-	+	+	+	+	+	-	-	+	+	+	+	-	+	+	+	+	+	ICEVchHai1	-	-	-	+	+	+	+	+	+	+	+	+	-	+
Tanz_93	2012-01	Dar es Salaam	106	4043231	O1	Atypical El Tor	ST69	+	+	-	ctxB1	rstRET	tcpAET	+	T10	Early Wave 3	-	+	+	+	+	+	-	-	+	+	+	+	-	+	+	+	+	+	ICEVchHai1	-	-	-	+	+	+	+	+	+	+	+	+	-	+
Tanz_58	2011-12	Dar es Salaam	102	4041711	O1	Atypical El Tor	ST69	+	+	-	ctxB1	rstRET	tcpAET	+	T10	Early Wave 3	-	+	+	+	+	+	-	-	+	+	+	+	-	+	+	+	+	+	ICEVchHai1	-	-	-	+	+	+	+	+	+	+	+	+	-	+
4784	2009	Tanzania	41	4018257	O1	Atypical El Tor	ST69	+	+	-	ctxB1	rstRET	tcpAET	+	T10	Early Wave 3	+	+	+	+	+	+	-	-	+	+	+	+	-	+	+	+	+	+	ICEVchHai1_del(floR,strA/B,sul2)	-	-	-	+	+	+	+	+ (gap of 300bp)	+ (gap of 300bp)	+	+(gap of 400bp)	+	-	+ (gap of 150bp)
CNRVC980080	1998	Dar es Salaam	151	4042447	O1	Atypical El Tor	ST69	+	+	-	ctxB1	rstRET	tcpAET	+	T10	Early Wave 3	+	+	+	+	+	+	-	-	+	+	+	+	-	+	+	+	+	+	ICEVchHai1	-	-	-	+	+	+	+	+	+	+	+	+	-	+
CNRVC980081	1998	Dar es Salaam	150	4042628	O1	Atypical El Tor	ST69	+	+	-	ctxB1	rstRET	tcpAET	+	T10	Early Wave 3	+	+	+	+	+	+	-	-	+	+	+	+	-	+	+	+	+	+	ICEVchHai1	-	-	-	+	+	+	+	+	+	+	+	+	-	+
CNRVC150212	1998	Mara	218	4054047	O1	Atypical El Tor	ST69	+	+	-	ctxB1	rstRET	tcpAET	+	T10	Early Wave 3	+	+	+	+	+	+	-	-	+	+	+	+	-	+	+	+	+	+	ICEVchHai1	-	-	-	+	+	+	+	+	+	+	+	+	-	+
F3835	1997	Tanzania	92	4181941	O1	El Tor Prototype	ST69	+	+	-	ctxB3	rstRET	tcpAET	+	T5	Wave 1	+	+	+	+	+	+	-	-	+	+	+	+	-	+	+	+	-	+	ICEVchHai1_del(floR,dfrA1)	IncA/C2	-	-	+	+	+	+	+	+	+	+(gap of 150bp)	dfrA15	-	+
CNRVC930428	1993	Tanzania	182	4169482	O1	El Tor Prototype	ST69	+	+	-	ctxB3	rstRET	tcpAET	+	T5	Wave 1	+	+	+	+	+	+	-	-	+	+	+	+	-	+	+	+	-	+	ICEVchHai1_del(floR,dfrA1)	IncA/C2	-	-	+	+	+	+	+	+	+	+(gap of 150bp)	dfrA15	-	+
Fish1	2017	Tanzania	63	40505002	O1	Atypical El Tor	ST69	+	+	-	ctxB1	rstRET	tcpAET	+	T10	Early Wave 3	+	+	+	+	+	+	-	-	+	+	+	+	-	+	+	+	+	+	ICEVchHai1_del(floR,strA/B,sul2)	-	-	-	+	+	+	+	+	+	+	+	+	-	+
Fish2	2017	Tanzania	71	4029796	O1	Atypical El Tor	ST69	+	+	-	ctxB7	rstRET	tcpAET	+	T13	Current Wave 3	+	+	+	+	+	+	-	-	+	+	+	+	-	+	+	+	+	+	ICEVchHai1_del(floR,strA/B,sul2)	-	-	-	+	+	+	+	-	-	+	-	+	-	-
Fish3	2017	Tanzania	63	40505002	O1	Atypical El Tor	ST69	+	+	-	ctxB1	rstRET	tcpAET	+	T10	Early Wave 3	+	+	+	+	+	+	-	-	+	+	+	+	-	+	+	+	+	+	ICEVchHai1_del(floR,strA/B,sul2)	-	-	-	+	+	+	+	+	+	+	+	+	-	+
Fish4	2017	Tanzania	71	4029706	O1	Atypical El Tor	ST69	+	+	-	ctxB7	rstRET	tcpAET	+	T13	Current Wave 3	+	+	+	+	+	+	-	-	+	+	+	+	-	+	+	+	+	+	ICEVchHai1_del(floR,strA/B,sul2)	-	-	-	+	+	+	+	-	-	-	-	+	-	-
Plankton2	2017	Tanzania	81	4022914	O1	Atypical El Tor	ST69	+	+	-	ctxB7	rstRET	tcpAET	+	T13	Current Wave 3	+	+	+	+	+	+	-	-	+	+	+	+	-	+	+	+	+	+	ICEVchHai1_del(floR,strA/B,sul2)	-	-	-	+	+	+	+	-	-	+	-	+	-	-
Plankton3	2017	Tanzania	89	4008427	O1	Atypical El Tor	ST69	+	+	-	ctxB7	rstRET	tcpAET	+	T13	Current Wave 3	+	+	+	+	+	+	-	-	+	+	+	+	-	+	+	+	+	+	ICEVchHai1_del(floR,strA/B,sul2)	-	-	-	+	+	+	+	-	-	+	-	+	-	-
Water1	2017	Tanzania	84	4022791	O1	Atypical El Tor	ST69	+	+	-	ctxB7	rstRET	tcpAET	+	T13	Current Wave 3	+	+	+	+	+	+	-	-	+	+	+	+	-	+	+	+	+	+	ICEVchHai1_del(floR,strA/B,sul2)	-	-	-	+	+	+	+	-	-	+	-	+	-	-
Water2	2017	Tanzania	66	4048306	O1	Atypical El Tor	ST69	+	+	-	ctxB1	rstRET	tcpAET	+	T10	Early Wave 3	+	+	+	+	+	+	-	-	+	+	+	+	-	+	+	+	+	+	ICEVchHai1_del(floR,strA/B,sul2)	-	-	-	+	+	+	+	+	+	+	+	+	-	+
Water3	2017	Tanzania	98	4030711	O1	Atypical El Tor	ST69	+	+	-	ctxB7	rstRET	tcpAET	+	T13	Current Wave 3	+	+	+	+	+	+	-	-	+	+	+	+	-	+	+	+	+	+	ICEVchHai1_del(floR,strA/B,sul2)	-	-	-	+	+	+	+	-	-	+	-	+	-	-
Tanz_66	2015	Tanzania	97	4046443	O1	Atypical El Tor	ST69	+	+	-	ctxB1	rstRET	tcpAET	+	T10	Early Wave 3	+	+	+	+	+	+	-	-	+	+	+	+	-	+	+	+	+	+	ICEVchHai1_del(floR,strA/B,sul2)	-	-	-	+	+	+	+	+	+	+	+	+	-	+
Tanz_71	2015	Tanzania	98	4043733	O1	Atypical El Tor	ST69	+	+	-	ctxB1	rstRET	tcpAET	+	T10	Early Wave 3	+	+	+	+	+	+	-	-	+	+	+	+	-	+	+	+	+	+	ICEVchHai1_del(floR,strA/B,sul2)	-	-	-	+	+	+	+	+	+	+	+	+	-	+
[truncated: 8 more columns]
