# Supplementary material for: Genomic insights into Vibrio cholerae O1 responsible for cholera epidemics in Tanzania between 1993 and 2017
Source: PLoS Negl Trop Dis. 2019 Dec 23;13(12):e0007934. doi: 10.1371/journal.pntd.0007934 (PMC6927581; doi:10.1371/journal.pntd.0007934)
Supplement: S2 Table — (XLSX) [file pntd.0007934.s003.xlsx]

## Sheet: Sheet 1 Pairwise Local SNPs
S2 Table: PAIRWISE SNPs local tree
	F1/1-512	F2/1-512	F3/1-512	F4/1-512	P2/1-512	P3/1-512	W1/1-512	W2/1-512	W3/1-512	DR1_Dar_es_Salaam_2017/1-512	DR2_Dar_es_Salaam_2017/1-512	Kigoma1/1-512	Kigoma2/1-512	Mbeya1/1-512	Mbeya2/1-512	Morogoro1/1-512	Morogoro2/1-512	Mwanza1/1-512	Mwanza2/1-512	Ruvuma1/1-512	Ruvuma2/1-512	SAMEA103905031MaraTZ1998/1-512	SAMEA103908354TZ1997/1-512	SAMEA3303477TZ1993/1-512	SAMEA3303706DarTZ1998/1-512	SAMEA3303707DarTZ1998/1-512	SAMEA889185TZ2009/1-512	SAMN06144941MaraTZ2015/1-512	SAMN06144945MoroTZ2015/1-512	SAMN06144946KigomaTZ2015/1-512	SAMN06144949MoroTZ2015/1-512	SAMN06144951KigomaTZ2015/1-512	SAMN06144953MaraTZ2015/1-512	SAMN06144954SingidaTZ2015/1-512	SAMN06144956SingidaTZ2015/1-512	SAMN06144960DarTZ2012/1-512	SAMN06144961DarTZ2011/1-512	SAMN06144964DarTZ2012/1-512	SAMN06144965KigomaTZ2015/1-512	SAMN06144970DarTZ2012/1-512	SAMN06144971KigomaTZ2015/1-512	SAMN06144972DarTZ2012/1-512	Songwe1/1-512	Songwe2/1-512	Tanga1/1-512	Tanga2/1-512	Tanz_66_Kigoma_May2015_SAMN06144966/1-512	Tanz_71_Kigoma_May2015_SAMN06144967/1-512	Zanzibar1/1-512
F1/1-512	0	113	0	113	117	120	114	1	117	120	117	112	112	114	114	113	113	116	117	112	113	40	179	171	40	40	63	110	110	62	110	63	110	110	110	92	88	91	63	88	63	92	113	114	117	116	9	9	120
F2/1-512	113	0	113	0	6	13	3	114	8	13	6	5	5	5	5	2	2	11	12	3	0	87	190	182	87	87	132	3	5	111	5	112	3	5	5	139	135	138	112	135	112	139	0	9	6	7	104	104	13
F3/1-512	0	113	0	113	117	120	114	1	117	120	117	112	112	114	114	113	113	116	117	112	113	40	179	171	40	40	63	110	110	62	110	63	110	110	110	92	88	91	63	88	63	92	113	114	117	116	9	9	120
F4/1-512	113	0	113	0	6	13	3	114	8	13	6	5	5	5	5	2	2	11	12	3	0	87	190	182	87	87	132	3	5	111	5	112	3	5	5	139	135	138	112	135	112	139	0	9	6	7	104	104	13
P2/1-512	117	6	117	6	0	17	7	118	12	17	10	9	9	9	9	6	6	15	16	7	6	91	194	186	91	91	136	7	9	115	9	116	7	9	9	143	139	142	116	139	116	143	6	13	10	11	108	108	17
P3/1-512	120	13	120	13	17	0	14	121	17	10	17	14	12	14	14	13	13	18	9	12	13	94	197	189	94	94	139	10	12	118	12	119	10	12	12	146	142	145	119	142	119	146	13	16	17	16	111	111	10
W1/1-512	114	3	114	3	7	14	0	115	9	14	7	6	6	6	6	3	3	12	13	4	3	88	191	183	88	88	133	4	6	112	6	113	4	6	6	140	136	139	113	136	113	140	3	10	7	8	105	105	14
W2/1-512	1	114	1	114	118	121	115	0	118	121	118	113	113	115	115	114	114	117	118	113	114	41	180	172	41	41	64	111	111	63	111	64	111	111	111	93	89	92	64	89	64	93	114	115	118	117	10	10	121
W3/1-512	117	8	117	8	12	17	9	118	0	17	12	9	9	9	7	8	8	15	16	5	8	91	194	186	91	91	136	7	9	115	9	116	7	9	9	143	139	142	116	139	116	143	8	13	12	11	108	108	17
DR1_Dar_es_Salaam_2017/1-512	120	13	120	13	17	10	14	121	17	0	17	14	12	14	14	13	13	18	5	12	13	94	197	189	94	94	139	10	12	118	12	119	10	12	12	146	142	145	119	142	119	146	13	16	17	16	111	111	4
DR2_Dar_es_Salaam_2017/1-512	117	6	117	6	10	17	7	118	12	17	0	9	9	9	9	6	6	15	16	7	6	91	194	186	91	91	136	7	9	115	9	116	7	9	9	143	139	142	116	139	116	143	6	13	10	9	108	108	17
Kigoma1/1-512	112	5	112	5	9	14	6	113	9	14	9	0	6	6	6	5	5	12	13	4	5	86	191	183	86	86	131	4	6	110	6	111	4	6	6	138	134	137	111	134	111	138	5	10	9	8	103	103	14
Kigoma2/1-512	112	5	112	5	9	12	6	113	9	12	9	6	0	6	6	5	5	10	11	4	5	86	189	181	86	86	131	2	4	110	4	111	2	4	4	138	134	137	111	134	111	138	5	8	9	8	103	103	12
Mbeya1/1-512	114	5	114	5	9	14	6	115	9	14	9	6	6	0	6	5	5	12	13	4	5	88	191	183	88	88	133	4	6	112	6	113	4	6	6	140	136	139	113	136	113	140	5	10	9	8	105	105	14
Mbeya2/1-512	114	5	114	5	9	14	6	115	7	14	9	6	6	6	0	5	5	12	13	2	5	88	191	183	88	88	133	4	6	112	6	113	4	6	6	140	136	139	113	136	113	140	5	10	9	8	105	105	14
Morogoro1/1-512	113	2	113	2	6	13	3	114	8	13	6	5	5	5	5	0	2	11	12	3	2	87	190	182	87	87	132	3	5	111	5	112	3	5	5	139	135	138	112	135	112	139	2	9	6	7	104	104	13
Morogoro2/1-512	113	2	113	2	6	13	3	114	8	13	6	5	5	5	5	2	0	11	12	3	2	87	190	182	87	87	132	3	5	111	5	112	3	5	5	139	135	138	112	135	112	139	2	9	6	7	104	104	13
Mwanza1/1-512	116	11	116	11	15	18	12	117	15	18	15	12	10	12	12	11	11	0	17	10	11	90	193	185	90	90	135	8	8	114	8	115	8	6	6	142	138	141	115	138	115	142	11	6	15	14	107	107	18
Mwanza2/1-512	117	12	117	12	16	9	13	118	16	5	16	13	11	13	13	12	12	17	0	11	12	91	194	186	91	91	136	9	11	115	11	116	9	11	11	143	139	142	116	139	116	143	12	15	16	15	108	108	5
Ruvuma1/1-512	112	3	112	3	7	12	4	113	5	12	7	4	4	4	2	3	3	10	11	0	3	86	189	181	86	86	131	2	4	110	4	111	2	4	4	138	134	137	111	134	111	138	3	8	7	6	103	103	12
Ruvuma2/1-512	113	0	113	0	6	13	3	114	8	13	6	5	5	5	5	2	2	11	12	3	0	87	190	182	87	87	132	3	5	111	5	112	3	5	5	139	135	138	112	135	112	139	0	9	6	7	104	104	13
SAMEA103905031MaraTZ1998/1-512	40	87	40	87	91	94	88	41	91	94	91	86	86	88	88	87	87	90	91	86	87	0	151	143	12	12	61	84	84	38	84	39	84	84	84	64	60	63	39	60	39	64	87	88	91	90	31	31	94
SAMEA103908354TZ1997/1-512	179	190	179	190	194	197	191	180	194	197	194	191	189	191	191	190	190	193	194	189	190	151	0	30	151	151	196	187	187	175	187	176	187	187	187	201	197	200	176	197	176	201	190	191	194	193	170	170	197
SAMEA3303477TZ1993/1-512	171	182	171	182	186	189	183	172	186	189	186	183	181	183	183	182	182	185	186	181	182	143	30	0	143	143	188	179	179	167	179	168	179	179	179	193	189	192	168	189	168	193	182	183	186	185	162	162	189
SAMEA3303706DarTZ1998/1-512	40	87	40	87	91	94	88	41	91	94	91	86	86	88	88	87	87	90	91	86	87	12	151	143	0	8	61	84	84	38	84	39	84	84	84	64	60	63	39	60	39	64	87	88	91	90	31	31	94
SAMEA3303707DarTZ1998/1-512	40	87	40	87	91	94	88	41	91	94	91	86	86	88	88	87	87	90	91	86	87	12	151	143	8	0	61	84	84	38	84	39	84	84	84	64	60	63	39	60	39	64	87	88	91	90	31	31	94
SAMEA889185TZ2009/1-512	63	132	63	132	136	139	133	64	136	139	136	131	131	133	133	132	132	135	136	131	132	61	196	188	61	61	0	129	129	85	129	86	129	129	129	113	109	112	86	109	86	113	132	133	136	135	54	54	139
SAMN06144941MaraTZ2015/1-512	110	3	110	3	7	10	4	111	7	10	7	4	2	4	4	3	3	8	9	2	3	84	187	179	84	84	129	0	2	108	2	109	0	2	2	136	132	135	109	132	109	136	3	6	7	6	101	101	10
SAMN06144945MoroTZ2015/1-512	110	5	110	5	9	12	6	111	9	12	9	6	4	6	6	5	5	8	11	4	5	84	187	179	84	84	129	2	0	108	2	109	2	2	2	136	132	135	109	132	109	136	5	6	9	8	101	101	12
SAMN06144946KigomaTZ2015/1-512	62	111	62	111	115	118	112	63	115	118	115	110	110	112	112	111	111	114	115	110	111	38	175	167	38	38	85	108	108	0	108	1	108	108	108	90	86	89	1	86	1	90	111	112	115	114	53	53	118
SAMN06144949MoroTZ2015/1-512	110	5	110	5	9	12	6	111	9	12	9	6	4	6	6	5	5	8	11	4	5	84	187	179	84	84	129	2	2	108	0	109	2	2	2	136	132	135	109	132	109	136	5	6	9	8	101	101	12
SAMN06144951KigomaTZ2015/1-512	63	112	63	112	116	119	113	64	116	119	116	111	111	113	113	112	112	115	116	111	112	39	176	168	39	39	86	109	109	1	109	0	109	109	109	91	87	90	0	87	0	91	112	113	116	115	54	54	119
SAMN06144953MaraTZ2015/1-512	110	3	110	3	7	10	4	111	7	10	7	4	2	4	4	3	3	8	9	2	3	84	187	179	84	84	129	0	2	108	2	109	0	2	2	136	132	135	109	132	109	136	3	6	7	6	101	101	10
SAMN06144954SingidaTZ2015/1-512	110	5	110	5	9	12	6	111	9	12	9	6	4	6	6	5	5	6	11	4	5	84	187	179	84	84	129	2	2	108	2	109	2	0	0	136	132	135	109	132	109	136	5	4	9	8	101	101	12
SAMN06144956SingidaTZ2015/1-512	110	5	110	5	9	12	6	111	9	12	9	6	4	6	6	5	5	6	11	4	5	84	187	179	84	84	129	2	2	108	2	109	2	0	0	136	132	135	109	132	109	136	5	4	9	8	101	101	12
SAMN06144960DarTZ2012/1-512	92	139	92	139	143	146	140	93	143	146	143	138	138	140	140	139	139	142	143	138	139	64	201	193	64	64	113	136	136	90	136	91	136	136	136	0	6	5	91	6	91	4	139	140	143	142	83	83	146
SAMN06144961DarTZ2011/1-512	88	135	88	135	139	142	136	89	139	142	139	134	134	136	136	135	135	138	139	134	135	60	197	189	60	60	109	132	132	86	132	87	132	132	132	6	0	3	87	0	87	4	135	136	139	138	79	79	142
SAMN06144964DarTZ2012/1-512	91	138	91	138	142	145	139	92	142	145	142	137	137	139	139	138	138	141	142	137	138	63	200	192	63	63	112	135	135	89	135	90	135	135	135	5	3	0	90	3	90	7	138	139	142	141	82	82	145
SAMN06144965KigomaTZ2015/1-512	63	112	63	112	116	119	113	64	116	119	116	111	111	113	113	112	112	115	116	111	112	39	176	168	39	39	86	109	109	1	109	0	109	109	109	91	87	90	0	87	0	91	112	113	116	115	54	54	119
SAMN06144970DarTZ2012/1-512	88	135	88	135	139	142	136	89	139	142	139	134	134	136	136	135	135	138	139	134	135	60	197	189	60	60	109	132	132	86	132	87	132	132	132	6	0	3	87	0	87	4	135	136	139	138	79	79	142
SAMN06144971KigomaTZ2015/1-512	63	112	63	112	116	119	113	64	116	119	116	111	111	113	113	112	112	115	116	111	112	39	176	168	39	39	86	109	109	1	109	0	109	109	109	91	87	90	0	87	0	91	112	113	116	115	54	54	119
SAMN06144972DarTZ2012/1-512	92	139	92	139	143	146	140	93	143	146	143	138	138	140	140	139	139	142	143	138	139	64	201	193	64	64	113	136	136	90	136	91	136	136	136	4	4	7	91	4	91	0	139	140	143	142	83	83	146
Songwe1/1-512	113	0	113	0	6	13	3	114	8	13	6	5	5	5	5	2	2	11	12	3	0	87	190	182	87	87	132	3	5	111	5	112	3	5	5	139	135	138	112	135	112	139	0	9	6	7	104	104	13
Songwe2/1-512	114	9	114	9	13	16	10	115	13	16	13	10	8	10	10	9	9	6	15	8	9	88	191	183	88	88	133	6	6	112	6	113	6	4	4	140	136	139	113	136	113	140	9	0	13	12	105	105	16
Tanga1/1-512	117	6	117	6	10	17	7	118	12	17	10	9	9	9	9	6	6	15	16	7	6	91	194	186	91	91	136	7	9	115	9	116	7	9	9	143	139	142	116	139	116	143	6	13	0	11	108	108	17
Tanga2/1-512	116	7	116	7	11	16	8	117	11	16	9	8	8	8	8	7	7	14	15	6	7	90	193	185	90	90	135	6	8	114	8	115	6	8	8	142	138	141	115	138	115	142	7	12	11	0	107	107	16
Tanz_66_Kigoma_May2015_SAMN06144966/1-512	9	104	9	104	108	111	105	10	108	111	108	103	103	105	105	104	104	107	108	103	104	31	170	162	31	31	54	101	101	53	101	54	101	101	101	83	79	82	54	79	54	83	104	105	108	107	0	0	111
Tanz_71_Kigoma_May2015_SAMN06144967/1-512	9	104	9	104	108	111	105	10	108	111	108	103	103	105	105	104	104	107	108	103	104	31	170	162	31	31	54	101	101	53	101	54	101	101	101	83	79	82	54	79	54	83	104	105	108	107	0	0	111
Zanzibar1/1-512	120	13	120	13	17	10	14	121	17	4	17	14	12	14	14	13	13	18	5	12	13	94	197	189	94	94	139	10	12	118	12	119	10	12	12	146	142	145	119	142	119	146	13	16	17	16	111	111	0
Zanzibar2/1-512	112	7	112	7	11	14	8	113	11	14	11	8	6	8	8	7	7	10	13	6	7	86	189	181	86	86	131	4	4	110	4	111	4	4	4	138	134	137	111	134	111	138	7	8	11	10	103	103	14
Zanzibar3/1-512	113	8	113	8	12	15	9	114	12	15	12	9	7	9	9	8	8	11	14	7	8	87	190	182	87	87	132	5	5	111	5	112	5	5	5	139	135	138	112	135	112	139	8	9	12	11	104	104	15
Zanzibar4/1-512	121	14	121	14	18	11	15	122	18	5	18	15	13	15	15	14	14	19	6	13	14	95	198	190	95	95	140	11	13	119	13	120	11	13	13	147	143	146	120	143	120	147	14	17	18	17	112	112	1
Zanzibar5/1-512	126	19	126	19	23	16	20	127	23	10	23	20	18	20	20	19	19	24	11	18	19	100	203	195	100	100	145	16	18	124	18	125	16	18	18	152	148	151	125	148	125	152	19	22	23	22	117	117	6
Zanzibar6/1-512	123	18	123	18	22	25	19	124	22	25	22	19	17	19	19	18	18	15	24	17	18	97	200	192	97	97	142	15	15	121	15	122	15	13	13	149	145	148	122	145	122	149	18	13	22	21	114	114	25
reference/1-512	136	147	136	147	151	154	148	137	151	154	151	148	146	148	148	147	147	150	151	146	147	108	91	83	108	108	153	144	144	132	144	133	144	144	144	158	154	157	133	154	133	158	147	148	151	150	127	127	154
min: 0 max: 203
[truncated: 6 more columns]

## Sheet: Sheet 2 Global Pairwaise SNPs
strains	Water1	Water2	Water3	Plankton2	Plankton3	Fish1	Fish2	Fish3	Fish4	Vc_O1_biovar_El_Tor_N16961	ZB6_Zanzibar_2017	CNRVC930428_Tanzania_1993	F4D48_Pakistan_2010_1.trim.fq/1-65582	HFU-02_Haiti_2010_R1.trim.fq/1-65582	DTU2013_919_PRJ923_Vibrio_cholera_068_9A_R1.trim.fq/1-65582	Tanz_66_Kigoma_May2015	Tanz_71_Kigoma_May2015	3_DRC_2009	2009V-1096_USA_SxxIndiaxxE_2009/1-65582	F2D59_Pakistan_2010_1.trim.fq/1-65582	DTU2013_937_PRJ923_Vibrio_cholera_348_3A_R1.trim.fq/1-65582	SF20011_Bangladesh_1969.fastq.trim/1-65582	4a80fde0_Kenya_2009	VC-7_Nepal_2010_R1.trim.fq/1-65582	NHCC-010F_Bangladesh_2010_R1.trim.fq/1-65582	HC-57A2_Haiti_2010_R1.trim.fq/1-65582	DTU2013_1362_PRJ941_Vibrio_cholerae_P8_V_cholerae_El_Tor_Ogawa_R1.trim.fq/1-65582	A390_Bangladesh_1987_1.fastq.trim/1-65582	A22_Bangladesh_1979_1.fastq.trim/1-65582	3024-CDC_China_1973_1.trim.fq/1-65582	DTU2015_504_PRJ1014_Vibrio_Cholerae_VSM_716_R1.trim.fq/1-65582	CNRVC170193_Yemen_2017	63244-CDC_China_1963_1.trim.fq/1-65582	CNRVC930163_DRC_1988	1583-CDC_China_1991_1.trim.fq/1-65582	DTU2013_927_PRJ923_Vibrio_cholera_278_1A_R1.trim.fq/1-65582	Tanz_65_Tanzania_2015	A397_Bangladesh_1987_1.fastq.trim/1-65582	F11D4_Pakistan_2010_1.trim.fq/1-65582	CNRVC170159_South_Sudan_2017	2757-CDC_China_1987_1.trim.fq/1-65582	A346_2_Bangladesh_1994_1.fastq.trim/1-65582	6194_Kenya_2007	A487Sxx2xxE_Bangladesh_2007_R1.trim.fq/1-65582	2011EL-2320_Haiti_2011_R1.fastq.trim/1-65582	F19KTH2_Pakistan_2010_1.trim.fq/1-65582	TG1_Tanzania_2015	DTU2013_1338_PRJ941_Vibrio_cholerae_501_771_R1.trim.fq/1-65582	S12P76_Pakistan_2010_1.trim.fq/1-65582
Water1	0	121	18	10	19	120	15	120	15	154	16	203	63	31	46	131	131	102	65	72	504	165	142	111	56	32	145	124	169	175	159	28	174	190	123	41	130	191	74	133	144	116	109	85	37	74	8	151	78
Water2	121	0	121	123	130	9	124	9	124	145	119	196	116	110	111	20	20	33	132	125	495	158	99	114	113	113	146	118	162	166	148	129	165	183	116	106	89	184	127	90	133	107	70	106	116	129	121	142	129
Water3	18	121	0	20	31	118	23	118	23	146	26	195	65	33	48	131	131	100	67	74	496	157	140	107	58	34	141	116	161	167	155	32	166	182	121	43	128	183	76	131	136	112	107	87	39	78	22	143	80
Plankton2	10	123	20	0	25	122	17	122	17	152	18	199	67	35	50	145	145	104	67	76	502	161	144	109	58	34	145	122	165	173	159	28	172	188	123	45	130	187	78	133	142	116	109	87	39	80	12	149	80
Plankton3	19	130	31	25	0	129	28	129	28	155	23	204	70	38	53	133	133	111	70	79	505	166	151	118	63	35	152	133	170	176	168	37	175	191	134	48	137	192	79	140	149	125	118	96	44	81	21	156	85
Fish1	120	9	118	122	129	0	123	0	123	150	120	197	113	107	108	19	19	32	129	122	500	159	96	111	110	110	143	117	163	167	145	126	166	184	113	103	86	185	124	89	134	104	69	107	113	126	120	141	126
Fish2	15	124	23	17	28	123	0	123	0	155	25	204	64	30	45	134	134	103	64	73	505	166	143	110	55	31	144	127	170	176	160	25	175	191	126	40	131	192	75	132	147	117	110	88	36	75	19	154	79
Fish3	120	9	118	122	129	0	123	0	123	150	120	197	113	107	108	19	19	32	129	122	500	159	96	111	110	110	143	117	163	167	145	126	166	184	113	103	86	185	124	89	134	104	69	107	113	126	120	141	126
Fish4	15	124	23	17	28	123	0	123	0	155	25	204	64	30	45	134	134	103	64	73	505	166	143	110	55	31	144	127	170	176	160	25	175	191	126	40	131	192	75	132	147	117	110	88	36	75	19	154	79
Vc_O1_biovar_El_Tor_N16961	154	145	146	152	155	150	155	150	155	0	146	99	153	147	152	155	155	124	159	162	350	59	168	149	148	144	183	55	67	73	153	162	72	90	101	145	150	87	164	155	74	106	133	83	149	166	152	81	160
ZB6_Zanzibar_2017	16	119	26	18	23	120	25	120	25	146	0	193	65	35	48	129	129	102	67	74	496	155	142	109	58	36	143	116	159	165	159	32	164	180	123	43	130	181	76	133	136	116	109	85	41	76	16	143	80
CNRVC930428_Tanzania_1993	203	196	195	199	204	197	204	197	204	99	193	0	198	190	199	206	206	175	188	209	449	108	215	194	195	191	230	106	108	122	202	209	121	67	150	192	179	130	211	202	123	155	180	142	194	213	201	128	209
F4D48_Pakistan_2010_1.trim.fq/1-65582	63	116	65	67	70	113	64	113	64	153	65	198	0	44	49	126	126	93	66	23	503	162	133	98	49	47	134	119	166	172	152	67	171	185	120	44	119	188	25	126	139	109	102	80	52	27	63	146	31
HFU-02_Haiti_2010_R1.trim.fq/1-65582	31	110	33	35	38	107	30	107	30	147	35	190	44	0	27	120	120	85	40	53	497	156	125	90	35	5	126	113	160	166	144	31	165	179	112	20	109	182	57	118	135	101	94	72	12	57	31	140	59
DTU2013_919_PRJ923_Vibrio_cholera_068_9A_R1.trim.fq/1-65582	46	111	48	50	53	108	45	108	45	152	48	199	49	27	0	121	121	90	41	58	502	161	128	97	40	30	129	118	165	169	147	48	168	186	115	9	118	187	60	121	136	106	99	77	35	62	46	143	64
Tanz_66_Kigoma_May2015	131	20	131	133	140	19	134	19	134	155	129	206	126	120	121	0	0	43	142	135	505	168	109	124	123	123	156	128	172	176	148	139	175	193	126	116	99	194	137	100	143	117	80	116	126	139	131	152	139
Tanz_71_Kigoma_May2015	131	20	131	133	140	19	134	19	134	155	129	206	126	120	121	0	0	43	142	135	505	168	109	124	123	123	156	128	172	176	148	139	175	193	126	116	99	194	137	100	143	117	80	116	126	139	131	152	139
3_DRC_2009	102	33	100	104	111	32	103	32	103	124	102	175	93	85	90	43	43	0	107	100	474	137	74	89	88	88	123	93	141	147	125	104	146	162	93	83	64	161	104	67	116	82	45	81	91	104	102	121	102
2009V-1096_USA_SxxIndiaxxE_2009/1-65582	65	132	67	67	70	129	64	129	64	159	67	188	66	40	41	142	142	107	0	75	509	168	147	110	55	43	148	131	174	182	166	61	181	195	132	34	111	196	79	140	155	119	114	88	46	79	65	160	77
F2D59_Pakistan_2010_1.trim.fq/1-65582	72	125	74	76	79	122	73	122	73	162	74	209	23	53	58	135	135	100	75	0	512	171	140	107	56	56	141	128	175	181	159	74	180	196	127	51	128	197	4	133	150	116	109	87	61	6	72	155	12
DTU2013_937_PRJ923_Vibrio_cholera_348_3A_R1.trim.fq/1-65582	504	495	496	502	505	500	505	500	505	350	496	449	503	497	502	505	505	474	509	512	0	409	518	499	498	494	533	405	417	423	503	512	422	440	451	495	500	437	514	505	424	456	483	433	499	516	502	431	510
SF20011_Bangladesh_1969.fastq.trim/1-65582	165	158	157	161	166	159	166	159	166	59	155	108	162	156	161	168	168	137	168	171	409	0	177	158	157	155	192	68	76	62	164	171	61	99	112	154	159	98	173	164	85	117	142	102	158	175	163	90	171
4a80fde0_Kenya_2009	142	99	140	144	151	96	143	96	143	168	142	215	133	125	128	109	109	74	147	140	518	177	0	129	128	128	161	135	181	185	163	144	184	202	131	121	106	203	144	107	154	122	85	123	131	144	142	159	144
VC-7_Nepal_2010_R1.trim.fq/1-65582	111	114	107	109	118	111	110	111	110	149	109	194	98	90	97	124	124	89	110	107	499	158	129	0	93	91	72	117	162	170	148	109	169	183	116	90	113	184	111	122	139	105	96	96	94	111	109	144	109
NHCC-010F_Bangladesh_2010_R1.trim.fq/1-65582	56	113	58	58	63	110	55	110	55	148	58	195	49	35	40	123	123	88	55	56	498	157	128	93	0	36	129	116	161	169	147	54	168	184	115	33	114	183	60	121	138	104	95	73	41	60	56	143	60
HC-57A2_Haiti_2010_R1.trim.fq/1-65582	32	113	34	34	35	110	31	110	31	144	36	191	47	5	30	123	123	88	43	56	494	155	128	91	36	0	129	116	159	167	147	30	166	180	115	23	112	181	60	121	138	104	95	73	11	60	32	143	60
DTU2013_1362_PRJ941_Vibrio_cholerae_P8_V_cholerae_El_Tor_Ogawa_R1.trim.fq/1-65582	145	146	141	145	152	143	144	143	144	183	143	230	134	126	129	156	156	123	148	141	533	192	161	72	129	129	0	149	196	200	180	145	197	217	148	122	151	218	145	154	169	139	132	130	132	145	143	172	145
A390_Bangladesh_1987_1.fastq.trim/1-65582	124	118	116	122	133	117	127	117	127	55	116	106	119	113	118	128	128	93	131	128	405	68	135	117	116	116	149	0	74	80	122	130	79	95	72	111	121	94	132	126	51	75	104	70	117	132	122	56	130
A22_Bangladesh_1979_1.fastq.trim/1-65582	169	162	161	165	170	163	170	163	170	67	159	108	166	160	165	172	172	141	174	175	417	76	181	162	161	159	196	74	0	88	168	177	87	97	116	158	165	34	177	168	89	123	146	110	164	179	167	94	175
3024-CDC_China_1973_1.trim.fq/1-65582	175	166	167	173	176	167	176	167	176	73	165	122	172	166	169	176	176	147	182	181	423	62	185	170	169	167	200	80	88	0	172	185	65	109	120	162	173	110	183	172	93	129	154	116	172	185	173	98	183
DTU2015_504_PRJ1014_Vibrio_Cholerae_VSM_716_R1.trim.fq/1-65582	159	148	155	159	168	145	160	145	160	153	159	202	152	144	147	148	148	125	166	159	503	164	163	148	147	147	180	122	168	172	0	163	171	189	118	140	155	190	163	154	141	79	134	138	150	163	159	146	163
CNRVC170193_Yemen_2017	28	129	32	28	37	126	25	126	25	162	32	209	67	31	48	139	139	104	61	74	512	171	144	109	54	30	145	130	177	185	163	0	184	200	131	41	128	199	78	137	154	118	111	87	31	78	32	159	76
63244-CDC_China_1963_1.trim.fq/1-65582	174	165	166	172	175	166	175	166	175	72	164	121	171	165	168	175	175	146	181	180	422	61	184	169	168	166	197	79	87	65	171	184	0	108	119	161	172	109	182	171	92	128	153	115	171	184	172	97	182
CNRVC930163_DRC_1988	190	183	182	188	191	184	191	184	191	90	180	67	185	179	186	193	193	162	195	196	440	99	202	183	184	180	217	95	97	109	189	200	108	0	137	179	186	119	198	189	110	144	169	133	185	200	188	115	198
1583-CDC_China_1991_1.trim.fq/1-65582	123	116	121	123	134	113	126	113	126	101	123	150	120	112	115	126	126	93	132	127	451	112	131	116	115	115	148	72	116	120	118	131	119	137	0	108	121	138	131	122	91	77	102	94	118	131	123	96	129
DTU2013_927_PRJ923_Vibrio_cholera_278_1A_R1.trim.fq/1-65582	41	106	43	45	48	103	40	103	40	145	43	192	44	20	9	116	116	83	34	51	495	154	121	90	33	23	122	111	158	162	140	41	161	179	108	0	111	180	55	114	131	99	92	70	28	55	41	136	57
Tanz_65_Tanzania_2015	130	89	128	130	137	86	131	86	131	150	130	179	119	109	118	99	99	64	111	128	500	159	106	113	114	112	151	121	165	173	155	128	172	186	121	111	0	187	132	67	142	110	73	107	113	132	130	147	128
A397_Bangladesh_1987_1.fastq.trim/1-65582	191	184	183	187	192	185	192	185	192	87	181	130	188	182	187	194	194	161	196	197	437	98	203	184	183	181	218	94	34	110	190	199	109	119	138	180	187	0	199	190	111	145	168	130	186	201	189	116	197
F11D4_Pakistan_2010_1.trim.fq/1-65582	74	127	76	78	79	124	75	124	75	164	76	211	25	57	60	137	137	104	79	4	514	173	144	111	60	60	145	132	177	183	163	78	182	198	131	55	132	199	0	135	150	120	113	91	65	10	74	157	16
CNRVC170159_South_Sudan_2017	133	90	131	133	140	89	132	89	132	155	133	202	126	118	121	100	100	67	140	133	505	164	107	122	121	121	154	126	168	172	154	137	171	189	122	114	67	190	135	0	143	113	76	114	124	137	133	148	137
2757-CDC_China_1987_1.trim.fq/1-65582	144	133	136	142	149	134	147	134	147	74	136	123	139	135	136	143	143	116	155	150	424	85	154	139	138	138	169	51	89	93	141	154	92	110	91	131	142	111	150	143	0	100	125	97	141	154	142	67	152
A346_2_Bangladesh_1994_1.fastq.trim/1-65582	116	107	112	116	125	104	117	104	117	106	116	155	109	101	106	117	117	82	119	116	456	117	122	105	104	104	139	75	123	129	79	118	128	144	77	99	110	145	120	113	100	0	91	91	105	120	116	105	120
6194_Kenya_2007	109	70	107	109	118	69	110	69	110	133	109	180	102	94	99	80	80	45	114	109	483	142	85	96	95	95	132	104	146	154	134	111	153	169	102	92	73	168	113	76	125	91	0	88	98	113	109	130	111
A487Sxx2xxE_Bangladesh_2007_R1.trim.fq/1-65582	85	106	87	87	96	107	88	107	88	83	85	142	80	72	77	116	116	81	88	87	433	102	123	96	73	73	130	70	110	116	138	87	115	133	94	70	107	130	91	114	97	91	88	0	74	91	87	102	87
2011EL-2320_Haiti_2011_R1.fastq.trim/1-65582	37	116	39	39	44	113	36	113	36	149	41	194	52	12	35	126	126	91	46	61	499	158	131	94	41	11	132	117	164	172	150	31	171	185	118	28	113	186	65	124	141	105	98	74	0	65	37	146	63
F19KTH2_Pakistan_2010_1.trim.fq/1-65582	74	129	78	80	81	126	75	126	75	166	76	213	27	57	62	139	139	104	79	6	516	175	144	111	60	60	145	132	179	185	163	78	184	200	131	55	132	201	10	137	154	120	113	91	65	0	74	159	10
TG1_Tanzania_2015	8	121	22	12	21	120	19	120	19	152	16	201	63	31	46	131	131	102	65	72	502	163	142	109	56	32	143	122	167	173	159	32	172	188	123	41	130	189	74	133	142	116	109	87	37	74	0	149	78
DTU2013_1338_PRJ941_Vibrio_cholerae_501_771_R1.trim.fq/1-65582	151	142	143	149	156	141	154	141	154	81	143	128	146	140	143	152	152	121	160	155	431	90	159	144	143	143	172	56	94	98	146	159	97	115	96	136	147	116	157	148	67	105	130	102	146	159	149	0	157
S12P76_Pakistan_2010_1.trim.fq/1-65582	78	129	80	80	85	126	79	126	79	160	80	209	31	59	64	139	139	102	77	12	510	171	144	109	60	60	145	130	175	183	163	76	182	198	129	57	128	197	16	137	152	120	111	87	63	10	78	157	0
A6_Indonesia_1957_1.fastq.trim/1-65582	180	173	172	178	181	174	181	174	181	78	170	127	177	171	176	183	183	152	187	186	428	67	192	175	174	172	205	85	93	73	179	190	46	114	127	169	178	115	188	179	100	134	159	121	177	190	178	105	188
DTU2013_1368_PRJ941_Vibrio_cholerae_P45_V_cholerae_El_Tor_Ogawa_R1.trim.fq/1-65582	184	185	180	184	191	182	183	182	183	226	182	273	173	167	168	195	195	164	189	182	576	235	200	113	170	170	119	192	239	243	221	186	242	258	189	163	192	261	184	195	210	180	173	173	173	186	182	215	186
S1KCH15_Pakistan_2010_1.trim.fq/1-65582	73	126	75	77	80	123	74	123	74	163	75	210	24	54	59	136	136	101	76	3	513	172	141	108	57	57	142	129	176	182	160	75	181	197	128	52	129	198	7	134	151	117	110	88	62	7	73	156	13
2010EL-1795_Haiti_2010_R1.fastq.trim/1-65582	30	109	32	32	37	108	29	108	29	138	34	187	49	11	30	119	119	84	43	56	488	149	124	91	36	10	127	110	155	163	141	26	162	178	111	23	110	177	60	115	134	98	89	65	11	60	30	139	58
4663_Bangladesh_2001_R1.trim.fq/1-65582	62	93	62	64	67	94	65	94	65	104	60	151	55	47	54	103	103	70	65	64	454	115	110	75	50	48	113	82	121	129	125	64	128	142	89	47	92	143	68	101	104	80	75	39	49	68	62	109	66
2981-CDC_China_1965_1.trim.fq/1-65582	189	178	181	187	190	181	190	181	190	85	179	136	186	180	183	188	188	161	196	195	435	76	199	184	183	181	212	94	102	80	186	199	49	123	134	176	187	124	197	186	107	143	168	130	186	199	187	112	197
2574-CDC_China_1980_1.trim.fq/1-65582	156	149	148	154	157	150	157	150	157	52	146	103	153	147	152	159	159	128	163	162	402	63	168	151	150	148	183	61	69	71	155	166	72	90	103	145	154	91	164	155	76	110	135	96	153	166	152	81	164
2010EL-1749_Cameroon_SxxAfrica_WxxE_2010/1-65582	72	139	74	74	77	136	71	136	71	164	74	193	73	47	42	149	149	114	19	82	514	173	154	117	62	50	155	138	179	187	173	68	186	200	139	33	118	201	86	147	162	126	121	93	53	86	72	167	84
DTU2015_507_PRJ1014_Vibrio_Cholerae_VSM_719_R1.trim.fq/1-65582	160	149	156	160	169	148	161	148	161	156	160	203	155	147	150	159	159	128	169	162	506	165	166	151	150	150	183	125	169	171	7	166	172	190	121	143	158	191	166	155	144	80	135	139	153	166	160	149	166
DTU2013_931_PRJ923_Vibrio_cholera_285_11A_R1.trim.fq/1-65582	44	109	46	48	51	106	41	106	41	146	46	191	45	21	12	119	119	86	35	54	496	155	124	91	36	24	125	114	159	163	143	44	162	178	111	3	112	181	58	117	134	102	95	73	29	58	44	139	60
4339_India_2004_R1.trim.fq/1-65582	100	103	96	100	107	100	99	100	99	140	98	185	87	79	86	113	113	78	101	96	490	149	118	35	84	82	69	106	153	159	137	100	158	172	105	79	104	175	100	111	128	94	87	87	85	100	98	133	100
2011EL-1938_India_2009_R1.fastq.trim/1-65582	51	104	53	53	58	101	50	101	50	137	53	184	44	30	35	114	114	79	48	51	487	146	119	84	27	31	120	105	152	160	138	45	159	175	106	28	103	174	55	112	129	93	86	64	32	55	51	134	53
CNRVC000085_Comoros_2000	100	59	98	102	109	56	101	56	101	124	100	173	91	83	86	69	69	34	105	98	474	135	72	87	86	86	117	93	139	143	119	102	142	160	89	79	64	161	102	65	112	80	43	81	89	102	100	115	102
A201_Argentina_1992_1.fastq.trim/1-65582	240	233	232	236	241	234	241	234	241	132	230	183	237	231	236	243	243	210	243	246	482	123	252	233	232	230	267	141	151	133	239	246	132	174	187	229	234	171	248	239	160	192	217	175	233	250	238	165	246
2015EL-1161_Kenya_unkn_1.trim.fq/1-65582	13	118	19	17	22	115	10	115	10	157	17	204	54	20	35	128	128	95	54	63	507	166	135	102	45	21	136	123	170	176	154	15	175	191	122	30	123	192	65	128	143	111	104	82	26	65	17	150	69
Tanz_91_Tanzania_2015	129	88	127	129	136	85	130	85	130	149	129	178	118	108	117	98	98	63	110	127	499	158	105	112	113	111	150	120	164	172	154	127	171	185	120	110	1	186	131	66	141	109	72	106	112	131	129	146	127
RND19187_Moscow_2010_R1.trim.fq/1-65582	47	112	49	49	54	111	48	111	48	133	47	182	50	32	35	122	122	91	52	61	483	144	131	98	43	33	132	107	148	154	148	53	153	169	112	30	117	170	63	122	125	105	98	72	40	65	47	132	65
Tanz_62_Tanzania_2012	174	139	172	174	185	136	179	136	179	192	174	221	167	157	166	149	149	112	159	176	542	201	152	161	162	160	199	161	205	215	201	176	214	228	163	159	118	229	180	145	184	156	87	149	161	180	174	189	176
UG020_Uganda_2016	39	142	43	39	46	139	36	139	36	167	43	196	76	38	59	152	152	117	48	85	517	176	157	120	65	39	158	141	182	190	176	33	189	203	142	52	121	204	89	150	165	129	124	96	42	89	43	170	87
CNRVC140054_South_Sudan_2014	132	87	130	134	141	84	133	84	133	156	132	203	121	113	118	97	97	62	135	130	506	167	102	117	118	116	151	125	171	175	151	134	174	190	121	111	62	193	134	11	144	112	75	113	119	134	132	149	134
2010EL-1799_Haiti_2010_R1.fastq.trim/1-65582	28	107	30	30	35	104	29	104	29	140	32	187	45	9	28	117	117	82	41	52	490	149	122	87	34	8	123	108	155	163	141	24	162	178	109	21	106	177	56	115	132	96	89	65	9	56	28	137	54
UG060_Uganda_2014	146	105	144	146	155	102	147	102	147	166	146	195	135	125	134	115	115	78	127	144	516	175	120	129	130	128	167	135	181	189	169	144	188	202	135	127	54	203	148	33	158	124	87	121	129	148	146	163	144
S8KCH18_Pakistan_2010_1.trim.fq/1-65582	73	126	75	77	80	123	74	123	74	163	75	210	24	54	59	136	136	101	76	3	513	172	141	108	57	57	142	129	176	182	160	75	181	197	128	52	129	198	7	134	151	117	110	88	62	7	73	156	13
KS720_Bangladesh_2011_R1.fastq.trim/1-65582	67	122	69	69	72	119	66	119	66	145	69	198	60	46	51	132	132	97	64	67	495	160	137	102	23	45	138	119	166	174	156	61	173	189	122	44	121	188	71	130	143	109	104	78	48	71	65	148	69
A316_Argentina_1993_1.fastq.trim/1-65582	227	220	219	223	228	221	228	221	228	117	217	170	224	218	223	230	230	197	230	233	467	110	239	220	219	217	254	128	138	122	226	233	121	161	174	216	221	160	235	226	147	177	204	162	220	237	225	152	231
3497-CDC_China_1980_1.trim.fq/1-65582	156	149	148	154	157	150	157	150	157	52	146	103	153	147	152	159	159	128	163	162	402	63	168	151	150	148	183	61	69	73	155	166	72	90	103	145	154	91	164	155	76	110	135	96	153	166	152	81	164
S24RG6_Pakistan_2010_1.trim.fq/1-65582	69	122	71	73	76	119	70	119	70	157	71	206	20	50	55	132	132	97	72	11	507	168	137	104	53	53	138	125	172	178	156	71	177	193	124	48	125	194	15	130	147	113	106	84	58	15	69	152	19
A200_Argentina_1992_1.fastq.trim/1-65582	246	239	238	244	247	240	247	240	247	144	236	193	243	235	242	249	249	218	253	252	494	133	258	241	240	236	273	151	159	139	245	256	138	180	193	235	244	181	254	245	166	200	225	187	243	256	244	171	254
1551-CDC_China_1979_1.trim.fq/1-65582	159	152	151	157	160	153	160	153	160	55	149	106	156	150	155	162	162	131	166	165	405	66	171	154	153	151	186	64	72	76	158	169	75	93	106	148	157	94	167	158	79	113	138	99	156	169	155	84	167
7684_Kenya_2009_R1.trim.fq/1-65582	125	86	123	123	132	83	124	83	124	139	123	188	116	108	113	96	96	59	126	123	489	150	43	110	109	109	146	112	156	164	148	123	163	179	116	106	85	178	127	92	135	103	66	100	110	127	125	140	125
DTU2015_506_PRJ1014_Vibrio_Cholerae_VSM_718_R1.trim.fq/1-65582	160	149	156	160	169	146	161	146	161	156	160	203	153	145	148	159	159	126	167	160	506	165	164	149	148	148	181	123	169	173	5	164	172	190	119	141	156	191	164	155	142	78	135	139	151	164	160	147	164
2894-CDC_China_1961_1.trim.fq/1-65582	477	468	469	475	478	469	478	469	478	375	467	424	474	468	471	478	478	449	484	483	725	364	487	472	471	469	500	382	390	368	474	487	337	411	422	464	475	412	485	474	395	431	456	418	474	487	475	400	485
HC-64A1_Haiti_2010_R1.trim.fq/1-65582	29	110	31	31	36	107	28	107	28	143	33	190	46	6	27	120	120	85	40	53	493	152	125	90	33	5	126	111	156	164	144	27	163	179	110	20	109	178	57	118	133	101	92	68	12	57	29	138	55
ZB1_Zanzibar_2016	28	131	32	30	25	128	27	128	27	162	30	211	69	35	50	141	141	106	69	78	512	173	146	117	60	36	151	132	177	183	163	32	182	198	131	45	136	199	80	139	152	120	115	95	41	82	30	159	84
CNRVC150141_South_Sudan_2015	134	91	132	136	143	88	135	88	135	156	134	205	123	115	120	101	101	66	137	132	506	169	106	119	120	118	153	127	173	177	155	136	176	192	123	113	64	195	136	9	146	114	77	113	121	136	134	151	136
A245_Vietnam_1989_1.fastq.trim/1-65582	147	140	139	145	152	139	150	139	150	75	137	122	142	136	141	150	150	117	156	151	425	84	157	140	139	139	172	52	88	94	144	155	93	109	94	134	143	110	153	146	19	101	126	98	142	155	145	70	153
VC-3_Nepal_2010_R1.trim.fq/1-65582	110	113	106	110	117	110	109	110	109	150	108	197	99	91	96	123	123	88	113	106	500	159	128	5	94	94	71	116	163	169	147	110	168	184	115	89	116	185	110	121	138	104	97	97	97	110	108	143	110
CNRVC010254_DRC_2001	96	45	94	98	105	44	95	44	95	120	96	165	85	77	82	55	55	20	99	94	470	129	70	81	82	80	113	89	133	137	117	98	136	152	85	75	58	155	98	61	108	76	41	77	83	98	96	111	98
VC51_India_1992_1.fastq.trim/1-65582	109	102	105	109	120	101	112	101	112	89	109	140	106	98	103	112	112	77	118	113	439	102	119	102	101	101	136	60	108	114	80	115	113	129	72	96	107	128	117	108	87	33	86	74	102	117	109	92	117
3564-CDC_China_1982_1.trim.fq/1-65582	207	200	199	205	208	201	208	201	208	103	197	154	204	198	203	210	210	179	214	213	453	114	219	202	201	199	234	112	120	124	206	217	123	141	154	196	205	142	215	206	127	161	186	147	204	217	203	132	215
HC-43A1_Haiti_2010/1-65582	48	127	50	52	53	124	47	124	47	154	52	183	63	23	46	137	137	102	35	72	504	163	142	107	54	26	143	126	169	175	161	44	174	188	127	39	108	191	76	135	150	114	111	83	27	76	48	155	74
4623_India_2007_R1.trim.fq/1-65582	103	104	99	103	110	101	102	101	102	141	101	188	92	84	89	114	114	79	106	99	491	150	119	24	87	87	66	107	154	160	138	103	159	175	106	82	109	176	103	112	129	95	88	88	90	103	101	134	103
HC-23A1_Haiti_2010_R1.trim.fq/1-65582	31	112	33	33	38	109	30	109	30	145	35	194	48	8	29	122	122	87	44	55	495	156	127	92	35	7	128	115	160	168	144	29	167	183	114	22	113	182	59	120	137	103	94	72	14	59	31	142	59
726_DRC_2009	112	69	110	114	121	66	113	66	113	138	112	187	103	97	100	79	79	44	119	112	488	149	86	101	100	100	135	107	153	159	137	116	158	174	105	95	46	175	114	27	126	94	57	95	103	116	112	133	116
F18KTH3_Pakistan_2010_1.trim.fq/1-65582	74	127	76	78	81	124	75	124	75	164	76	211	25	55	60	137	137	102	77	4	514	173	142	109	58	58	143	130	177	183	161	76	182	198	129	53	130	199	8	135	152	118	111	89	63	8	74	157	14
GP152_India_1979_1.fastq.trim/1-65582	167	160	159	165	168	161	168	161	168	61	157	106	164	158	163	170	170	137	172	173	411	74	179	162	161	159	194	70	50	86	166	175	85	95	114	156	163	72	175	166	87	119	146	108	162	177	165	92	173
HC-81A1_Haiti_2010/1-65582	41	122	43	45	46	119	40	119	40	149	45	178	56	16	39	132	132	97	30	65	499	158	137	102	47	19	138	121	164	170	156	39	169	183	122	32	103	186	69	130	145	109	106	78	22	69	41	150	69
CNRVC930417_Burundi_1993	263	256	255	261	264	257	264	257	264	163	253	108	258	252	259	266	266	235	268	269	513	172	275	256	257	253	290	168	172	182	262	271	181	127	210	252	259	194	271	262	183	217	242	206	258	273	261	188	271
HC-40A1_Haiti_2010_R1.trim.fq/1-65582	27	108	31	29	34	109	28	109	28	141	31	188	48	10	29	118	118	87	42	55	491	150	127	92	35	9	128	111	156	164	144	27	163	179	112	22	111	178	59	118	135	99	92	68	12	59	27	140	59
TG2_Tanzania_2015	15	122	23	19	20	121	20	121	20	149	19	200	64	32	47	132	132	103	66	73	499	162	143	112	57	33	146	123	166	172	160	31	171	187	126	42	129	188	75	134	141	117	110	90	38	75	17	148	79
4538_India_2007_R1.trim.fq/1-65582	43	98	45	47	50	95	42	95	42	135	45	180	34	20	27	108	108	73	42	43	485	144	113	78	25	23	114	101	148	154	132	41	153	167	100	20	99	170	47	106	123	89	82	58	26	47	43	128	47
2015EL-1156_Kenya_unkn_1.trim.fq/1-65582	13	118	17	15	22	113	12	113	12	157	17	204	54	20	35	128	128	95	54	63	507	166	135	102	45	21	136	123	170	176	154	15	175	191	122	30	123	192	65	128	143	111	104	82	26	67	17	150	69
F1DN4_Pakistan_2010_1.trim.fq/1-65582	63	116	65	67	70	113	64	113	64	151	65	200	6	44	49	126	126	91	66	23	501	162	131	98	47	47	132	119	166	172	150	65	171	187	118	42	119	188	27	124	141	107	100	78	52	27	63	146	31
C6706_Peru_1991.fastq.trim/1-65582	252	245	244	248	253	246	253	246	253	140	242	195	249	243	248	255	255	222	255	258	490	137	264	245	244	242	279	151	163	147	251	258	146	186	199	241	246	183	260	251	172	202	229	185	245	262	250	177	258
VC-17_Nepal_2010_R1.trim.fq/1-65582	109	112	105	109	116	111	108	111	108	149	107	196	100	92	97	122	122	89	114	107	499	158	129	4	95	95	70	117	162	168	148	111	167	183	116	90	117	184	111	120	139	105	96	96	98	111	107	144	111
S5KCH10_Pakistan_2010_1.trim.fq/1-65582	103	106	99	103	110	103	102	103	102	143	101	190	92	84	89	116	116	81	106	99	493	152	121	34	87	87	68	109	156	162	140	103	161	177	108	82	109	178	103	114	131	97	90	90	90	103	101	136	103
CNRVC930409_Rwanda_1993	183	176	175	181	184	177	184	177	184	81	173	26	178	172	179	186	186	155	188	189	431	92	195	176	177	173	210	88	90	102	182	193	101	45	130	172	179	112	191	182	103	137	162	126	178	193	181	108	191
F12D1_Pakistan_2010_1.trim.fq/1-65582	74	127	76	78	81	124	75	124	75	164	76	209	23	53	60	137	137	102	75	4	514	173	142	107	58	56	143	130	177	183	161	76	182	196	129	53	128	199	8	135	152	118	111	89	61	8	74	157	14
DTU2015_510_PRJ1014_Vibrio_Cholerae_CMC_089_R1.trim.fq/1-65582	151	140	147	151	160	137	152	137	152	147	151	194	144	136	139	150	150	117	158	151	497	156	155	140	139	139	172	114	160	164	46	155	163	181	110	132	147	182	155	146	133	71	124	130	142	155	151	138	155
VC-26_Nepal_2010_R1.trim.fq/1-65582	28	109	30	32	35	106	27	106	27	146	32	193	45	7	26	119	119	84	43	52	496	155	124	91	34	8	125	112	159	165	143	28	164	180	111	19	112	181	56	117	134	100	93	71	13	56	28	139	58
A186_Argentina_1992_1.fastq.trim/1-65582	241	234	233	237	242	235	242	235	242	131	231	184	238	230	237	244	244	213	244	247	481	124	253	234	233	229	268	142	152	134	238	247	133	175	188	230	235	174	249	240	161	191	218	176	234	251	239	166	247
S2KCH17_Pakistan_2010_1.trim.fq/1-65582	105	108	101	103	112	105	104	105	104	143	103	190	94	86	91	118	118	83	106	101	493	152	123	34	87	87	70	111	156	164	142	103	163	179	110	84	109	178	105	116	133	99	90	90	90	105	103	138	103
4552_India_2007_R1.trim.fq/1-65582	106	109	102	104	113	108	105	108	105	142	104	189	95	89	94	119	119	86	107	102	492	151	126	35	90	90	71	112	157	165	145	104	164	180	113	87	110	179	106	117	136	100	91	89	91	106	104	141	104
HC-21A1_Haiti_2010_R1.trim.fq/1-65582	30	109	32	34	37	106	29	106	29	146	34	193	45	3	26	119	119	84	43	52	496	155	124	91	34	6	125	112	159	165	143	30	164	180	111	19	112	181	56	117	134	100	93	71	13	56	30	139	58
DTU2015_471_PRJ1014_Vibrio_Cholerae_CMC_023_R1.trim.fq/1-65582	163	154	159	163	172	149	166	149	166	163	163	210	158	152	153	164	164	133	174	167	513	172	171	156	155	155	186	130	176	180	16	171	179	197	126	148	163	198	169	162	147	85	142	146	158	171	163	152	171
7682_Kenya_2009_R1.trim.fq/1-65582	123	84	121	123	132	83	124	83	124	131	123	184	116	108	113	94	94	57	126	123	481	146	51	110	109	109	146	112	152	160	148	123	159	175	116	106	85	174	127	90	135	101	64	94	110	127	121	140	123
F17KTH4_Pakistan_2010_1.trim.fq/1-65582	77	130	79	81	84	127	78	127	78	165	79	212	28	58	63	140	140	105	80	7	515	174	145	112	61	61	146	131	178	184	164	79	183	199	132	56	133	200	11	138	153	121	114	92	66	11	77	158	17
6312-CDC_Indonesia_1961_1.trim.fq/1-65582	405	396	397	403	406	397	406	397	406	303	395	352	402	396	399	406	406	377	412	411	653	292	415	400	399	397	428	310	318	296	402	415	265	339	350	392	403	340	413	402	323	359	384	346	402	415	403	328	413
CNRVC150256_DRC_2015	114	23	112	114	123	20	113	20	113	142	114	187	103	97	100	33	33	24	119	114	492	151	90	101	102	100	133	109	155	159	137	118	158	174	105	95	76	177	116	79	126	96	61	99	103	118	114	131	118
2011EL-1941_India_2010_R1.fastq.trim/1-65582	44	109	46	46	51	106	43	106	43	142	46	189	47	23	20	119	119	84	33	54	492	151	124	89	34	24	125	110	157	165	143	38	164	180	111	13	108	179	58	117	134	98	91	67	25	58	44	139	56
4784_Tanzania_2009_R1.trim.fq/1-65582	103	36	101	103	112	35	104	35	104	125	103	172	94	86	91	46	46	9	104	101	475	134	77	88	87	87	124	94	140	148	126	101	147	163	94	84	61	162	105	68	117	81	44	80	88	105	103	122	103
CNRVC980023_Comoros_1998	91	50	89	93	100	47	92	47	92	115	91	162	80	72	77	60	60	25	94	89	465	126	63	76	77	75	110	84	130	134	112	93	133	149	80	70	53	152	93	56	103	71	34	72	78	93	91	108	93
CNRVC170183_Yemen_2017	29	130	33	29	38	127	26	127	26	163	33	210	68	32	49	140	140	105	62	75	513	172	145	110	55	31	146	131	178	186	164	3	185	201	132	42	129	200	79	138	155	119	112	88	32	79	33	160	77
1283-CDC_China_1984_1.trim.fq/1-65582	164	157	156	162	165	158	165	158	165	60	154	111	161	155	160	167	167	136	171	170	410	71	176	159	158	156	191	69	77	81	163	174	80	98	111	153	162	99	172	163	84	118	143	104	161	174	160	89	172
CNRVC140079_South_Sudan_2014	131	90	129	133	140	87	132	87	132	159	131	206	122	116	117	100	100	67	138	131	509	168	107	120	119	119	150	126	172	176	154	135	175	193	122	112	67	194	133	10	143	113	78	114	122	135	131	148	135
HC-67A1_Haiti_2010_R1.trim.fq/1-65582	30	109	32	34	37	106	29	106	29	144	34	189	41	5	26	119	119	84	41	52	494	153	124	89	34	6	125	110	157	163	143	30	162	176	111	19	110	179	56	117	132	100	93	71	13	56	30	137	58
VC-11_Nepal_2010_R1.trim.fq/1-65582	109	112	105	109	116	111	108	111	108	147	107	194	100	92	97	122	122	89	114	107	497	156	129	8	95	95	72	115	160	166	146	111	165	181	114	90	117	182	111	120	137	103	96	96	98	111	107	142	111
DTU2013_1342_PRJ941_Vibrio_cholerae_V_cholerae_El_Tor_Inaba_22116_R1.trim.fq/1-65582	139	130	135	139	148	127	140	127	140	137	139	184	132	126	129	140	140	107	148	141	487	146	147	130	129	129	162	104	150	156	94	145	155	171	102	124	137	172	143	138	123	63	116	120	132	145	139	128	145
S20HH14_Pakistan_2010_1.trim.fq/1-65582	76	129	78	80	83	126	77	126	77	166	78	211	25	55	62	139	139	104	77	6	516	175	144	109	60	58	145	132	179	185	163	78	184	198	131	55	130	201	10	137	154	120	113	91	63	10	76	159	16
2011EL-1939_India_2009_R1.fastq.trim/1-65582	49	104	51	51	56	101	48	101	48	137	51	184	42	28	33	114	114	79	46	49	487	146	119	84	13	29	120	105	152	160	138	43	159	175	106	26	103	174	53	112	129	93	86	62	30	53	49	134	51
6215_Kenya_2005_R1.trim.fq/1-65582	112	71	110	114	121	68	113	68	113	138	112	185	103	95	100	81	81	44	117	110	488	147	84	99	98	98	133	105	151	157	135	114	156	172	103	93	76	173	114	79	126	92	19	93	101	114	112	131	114
CP1038_Zimbabwe_2009_R1.trim.fq/1-65582	63	116	65	65	70	113	64	113	64	151	65	198	14	44	49	126	126	91	64	21	501	160	131	96	45	45	132	119	164	172	150	63	171	187	118	42	117	186	25	124	141	107	98	76	50	25	63	146	27
A131_India_1989_1.fastq.trim/1-65582	99	94	97	99	110	93	102	93	102	89	99	136	96	88	95	104	104	71	108	105	439	100	111	92	93	91	128	60	106	112	100	107	111	125	64	88	97	128	109	100	85	53	78	76	92	109	99	90	109
2015EL-1162_Kenya_2015	29	132	33	31	36	129	26	129	26	159	33	188	66	28	49	142	142	107	40	75	509	168	147	112	57	31	148	131	174	180	166	25	179	193	132	42	113	196	79	140	155	119	116	88	34	79	33	160	79
2010EL-2010N_Haiti_2010/1-65582	43	124	45	45	48	121	42	121	42	149	47	178	58	18	41	134	134	99	28	67	499	158	139	102	47	19	140	123	164	172	158	39	171	185	124	34	103	186	71	132	147	111	106	78	22	71	43	152	69
2011EL-1141_Afghanistan_2008_R1.fastq.trim/1-65582	69	120	71	71	76	117	70	117	70	147	69	194	18	50	55	130	130	95	64	27	497	158	135	100	51	51	136	119	164	172	154	65	171	187	120	48	115	186	31	128	143	109	102	76	52	31	69	148	29
CNRVC170192_Yemen_2017	27	128	31	27	36	125	24	125	24	161	31	208	66	30	47	138	138	103	60	73	511	170	143	108	53	29	144	129	176	184	162	1	183	199	130	40	127	198	77	136	153	117	110	86	30	77	31	158	75
VC-19_Nepal_2010_R1.trim.fq/1-65582	53	110	55	57	60	107	50	107	50	145	55	194	46	32	37	120	120	85	54	53	495	156	125	92	17	35	126	113	160	166	144	53	165	181	110	30	113	182	57	118	135	101	94	72	40	57	53	140	59
VC-13_Nepal_2010_R1.trim.fq/1-65582	111	112	107	111	118	111	110	111	110	149	107	196	100	92	97	122	122	89	114	107	499	158	129	4	95	95	70	115	162	168	148	111	167	183	116	90	117	184	111	122	137	105	98	96	98	111	109	142	111
DTU2013_921_PRJ923_Vibrio_cholera_094_13A_R1.trim.fq/1-65582	47	114	49	51	54	111	46	111	46	151	49	198	50	26	3	124	124	89	40	57	501	160	129	96	39	29	128	117	164	170	148	47	169	185	116	10	117	186	61	122	139	105	98	76	34	61	47	142	63
352STDY5784766_Zambia_2012	134	93	132	136	141	90	135	90	135	156	134	185	123	113	122	103	103	68	117	132	506	165	110	119	120	118	155	125	171	177	159	134	176	190	125	115	30	193	136	71	146	114	79	113	119	136	134	151	134
2010EL-1787_Haiti_2010_R1.fastq.trim/1-65582	29	108	31	31	36	105	28	105	28	141	33	188	46	8	27	118	118	83	40	53	491	150	123	88	33	7	124	109	156	164	142	23	163	179	110	20	107	178	57	116	133	97	90	66	8	57	29	138	55
MBRN14_India_2004_R1.trim.fq/1-65582	93	100	91	91	102	97	96	97	96	129	91	176	86	78	83	110	110	75	98	93	479	138	115	32	79	79	68	97	142	150	134	95	149	165	96	76	101	164	97	108	119	91	82	80	82	97	91	124	95
VC-8_Nepal_2010_R1.trim.fq/1-65582	111	114	107	109	118	111	110	111	110	147	107	194	100	92	97	124	124	89	112	107	497	156	129	2	93	93	72	117	160	168	148	109	167	183	116	90	115	182	111	122	139	105	96	96	96	111	109	144	109
CNRVC170191_Yemen_2017	31	132	35	31	40	129	28	129	28	165	35	212	70	34	51	142	142	107	64	77	515	174	147	112	57	33	148	133	180	188	166	5	187	203	134	44	131	202	81	140	157	121	114	90	34	81	35	162	79
DTU2013_1360_PRJ941_Vibrio_cholerae_P46_V_cholerae_El_Tor_Inaba_R1.trim.fq/1-65582	183	184	179	183	190	181	182	181	182	223	181	270	172	164	167	194	194	161	186	179	573	232	199	110	167	167	116	189	236	240	218	183	239	255	186	160	189	258	183	192	209	177	170	170	170	183	181	212	183
2015EL-1157_Kenya_unkn_1.trim.fq/1-65582	14	119	18	16	23	114	13	114	13	156	18	205	55	21	36	129	129	96	55	64	506	167	136	103	46	22	137	124	171	177	155	16	176	192	123	31	124	193	66	129	144	112	105	81	27	68	18	151	70
HC-48B2_Haiti_2010_R1.trim.fq/1-65582	29	110	31	31	36	107	28	107	28	141	33	190	46	8	27	120	120	85	40	53	491	152	125	90	33	7	126	111	158	166	144	25	165	181	112	20	109	180	57	118	135	99	92	68	10	57	29	140	57
VC-20_Nepal_2010_R1.trim.fq/1-65582	109	112	105	109	116	109	108	109	108	149	107	196	98	90	95	122	122	87	112	105	499	158	127	4	93	93	70	115	162	168	146	109	167	183	114	88	115	184	109	120	137	103	96	96	96	109	107	142	109
6197_Kenya_2007	112	73	108	110	119	74	113	74	113	116	110	171	105	97	102	83	83	50	115	112	466	131	90	99	98	96	135	97	139	145	135	112	144	162	101	95	76	161	116	81	120	90	17	79	99	116	110	125	114
2011EL-2316_Haiti_2011_R1.fastq.trim/1-65582	31	110	33	33	38	107	30	107	30	143	35	190	48	8	29	120	120	85	42	55	493	152	125	90	35	7	126	111	158	166	144	25	165	181	112	22	109	180	59	118	135	99	92	68	8	59	31	140	57
P27457_Bangladesh_1976.fastq.trim/1-65582	167	160	159	163	168	161	168	161	168	53	157	110	164	158	163	170	170	139	170	173	403	70	179	160	159	157	194	70	78	84	166	173	83	101	114	156	161	100	175	166	87	119	144	103	160	177	163	92	173
GP60_India_1973_1.fastq.trim/1-65582	143	138	135	141	146	139	146	139	146	37	135	84	142	136	141	148	148	117	148	151	387	50	157	138	137	135	172	48	52	64	144	151	63	75	92	134	139	74	153	144	65	97	122	84	138	155	143	70	151
HC-48A1_Haiti_2010_R1.trim.fq/1-65582	28	109	32	30	35	108	29	108	29	142	32	189	47	7	28	119	119	86	41	54	492	151	126	91	34	6	127	110	157	165	143	26	164	180	111	21	110	179	58	119	134	98	93	69	9	58	28	139	58
A29_Peru_1991_1.fastq.trim/1-65582	242	235	234	240	243	236	243	236	243	138	232	187	239	233	238	245	245	214	247	248	488	127	254	237	236	234	269	145	155	135	241	249	134	176	189	231	238	177	250	241	162	194	221	181	237	252	240	167	250
CNRVC010062_Burundi_2001	106	59	104	106	115	56	107	56	107	126	106	155	95	85	94	69	69	32	87	104	476	135	80	89	90	88	127	95	141	149	129	104	148	162	95	87	44	163	108	71	118	84	47	81	89	108	106	123	104
4536_India_2007_R1.trim.fq/1-65582	105	106	103	103	112	105	106	105	106	143	103	190	96	88	93	116	116	85	108	103	493	152	125	26	89	89	72	111	156	164	142	105	163	179	110	86	111	178	107	118	133	99	92	92	92	107	103	138	105
G4222_South_Africa_2001/1-65582	47	126	49	51	52	123	46	123	46	157	51	186	62	24	45	136	136	103	40	73	507	166	143	108	55	27	144	129	170	176	162	47	175	189	128	40	111	192	75	136	149	117	112	86	30	77	47	156	75
2010EL-1792_Haiti_2010/1-65582	45	124	47	47	50	121	44	121	44	147	49	178	58	18	41	134	134	99	30	67	497	158	139	102	47	21	140	121	164	172	158	41	171	185	124	34	103	186	71	132	147	109	106	76	24	71	45	152	69
3546-06_USA_SxxIndiaxxE_2006_org/1-65582	85	136	87	87	90	133	86	133	86	161	87	192	72	62	71	146	146	111	60	81	510	172	151	114	67	65	152	133	178	186	170	81	185	199	136	64	115	200	85	144	159	121	118	88	66	85	85	164	81
SF20012_Bangladesh_1969.fastq.trim/1-65582	167	160	159	163	168	161	168	161	168	61	157	110	164	158	163	170	170	139	170	173	411	16	179	160	159	157	192	70	78	64	166	173	63	101	114	156	161	100	175	166	87	119	144	104	160	177	165	92	173
A231_Mexico_1991_1.fastq.trim/1-65582	239	232	231	235	238	233	240	233	240	129	229	182	236	230	235	242	242	211	242	245	479	122	251	232	231	227	266	142	150	132	238	245	131	173	186	228	233	172	247	238	159	191	216	176	232	249	237	164	245
CNRVC980195_Rwanda_1998	92	51	90	94	101	48	93	48	93	118	92	163	81	73	78	61	61	26	95	90	468	127	60	77	78	76	111	85	131	135	113	94	134	150	81	71	54	153	94	57	104	72	35	73	79	94	92	109	94
2010EL-1798_Haiti_2010/1-65582	48	127	50	50	53	124	47	124	47	150	52	181	61	21	44	137	137	102	31	70	500	161	142	105	50	24	143	124	167	175	161	44	174	188	127	37	106	189	74	135	150	112	109	79	27	74	48	155	72
2011EL-2318_Haiti_2011_R1.fastq.trim/1-65582	33	112	35	35	40	109	32	109	32	145	37	192	50	10	31	122	122	87	44	57	495	154	127	92	37	9	128	113	160	168	146	27	167	183	114	24	111	182	61	120	137	101	94	70	10	61	33	142	59
VC-5_Nepal_2010_R1.trim.fq/1-65582	110	113	106	110	117	110	109	110	109	150	108	197	99	91	96	123	123	88	113	106	500	159	128	3	94	94	69	116	163	169	147	110	168	184	115	89	116	185	110	121	138	104	97	97	97	110	108	143	110
CNRVC010061_Burundi_2001	108	61	106	108	117	58	109	58	109	128	108	157	97	87	96	71	71	34	89	106	478	137	82	91	92	90	129	97	143	151	131	106	150	164	97	89	46	165	110	73	120	86	49	83	91	110	108	125	106
DTU2015_481_PRJ1014_Vibrio_Cholerae_EVR_001_R1.trim.fq/1-65582	152	141	148	152	161	138	153	138	153	148	152	195	145	137	140	151	151	118	159	152	498	157	156	141	140	140	173	115	161	165	47	156	164	182	111	133	148	183	156	147	134	72	127	131	143	156	152	139	156
2710-CDC_China_1986_1.trim.fq/1-65582	248	239	240	246	253	240	251	240	251	176	240	225	245	239	242	249	249	220	259	254	526	187	258	243	242	242	273	155	191	195	245	258	194	212	195	235	246	213	256	245	166	204	227	197	245	258	246	161	256
A241_Vietnam_1989_1.fastq.trim/1-65582	142	135	134	140	147	134	145	134	145	72	134	119	137	131	136	145	145	112	151	146	422	81	152	135	134	134	167	47	85	91	139	150	90	106	89	129	138	107	148	141	14	96	121	93	137	150	140	65	148
6193_Kenya_2005	109	70	107	111	118	67	110	67	110	135	109	182	100	92	97	80	80	43	114	107	485	144	83	96	95	95	130	102	148	154	132	111	153	169	100	90	73	170	111	76	123	89	2	90	98	111	109	128	111
HC-06A1_Haiti_2010_R1.trim.fq/1-65582	34	113	36	36	41	110	33	110	33	146	36	191	47	5	30	123	123	88	43	56	496	155	128	91	36	6	129	116	159	167	147	32	166	180	115	23	112	181	60	121	138	104	95	73	13	60	34	143	60
4784_Tanzania_2009	256	189	254	256	263	188	257	188	257	272	256	301	245	235	244	199	199	162	233	254	622	281	230	239	240	238	277	245	287	295	279	254	294	308	245	237	194	309	258	221	268	232	197	231	239	258	256	273	254
DTU2013_929_PRJ923_Vibrio_cholera_278_8A_R1.trim.fq/1-65582	42	107	44	46	49	104	41	104	41	144	44	193	45	21	10	117	117	84	35	52	494	155	122	91	34	24	123	112	159	163	139	42	162	180	109	1	112	181	56	115	132	100	93	71	29	56	42	137	58
DTU2013_925_PRJ923_Vibrio_cholera_196_6A_R1.trim.fq/1-65582	48	113	50	52	55	110	47	110	47	152	50	199	51	27	2	123	123	90	41	58	502	159	128	97	40	30	129	118	165	169	147	48	168	186	115	9	118	187	62	121	138	106	99	77	35	62	48	143	64
DTU2013_924_PRJ923_Vibrio_cholera_151_4A_R1.trim.fq/1-65582	48	113	50	52	55	110	47	110	47	154	50	201	51	29	2	123	123	92	43	60	504	163	130	99	42	32	131	120	167	171	149	50	170	188	117	11	120	189	62	123	138	108	101	79	37	64	48	145	66
DTU2015_473_PRJ1014_Vibrio_Cholerae_CMC_025_R1.trim.fq/1-65582	163	152	159	163	172	149	164	149	164	161	163	208	156	150	151	162	162	131	172	165	511	170	169	154	153	153	186	128	174	178	18	169	177	195	124	146	161	196	167	160	145	87	140	144	156	169	163	152	169
DTU2013_935_PRJ923_Vibrio_cholera_342_3A_R1.trim.fq/1-65582	45	110	47	49	52	107	44	107	44	149	47	196	48	24	3	120	120	87	38	55	499	158	125	94	37	27	126	115	162	166	144	45	165	183	112	6	115	184	59	118	135	103	96	74	32	59	45	140	61
6214_Kenya_2007	184	145	182	184	193	142	183	142	183	204	184	233	173	165	172	155	155	120	169	184	554	213	160	169	170	168	207	173	219	227	209	184	226	240	177	167	128	241	186	153	194	164	93	161	169	188	184	201	186
L198_DRC_2012	126	85	124	128	135	82	127	82	127	152	126	199	117	109	114	95	95	58	131	124	502	161	100	113	112	112	147	119	165	171	149	128	170	186	117	107	60	187	128	33	140	106	71	107	115	128	126	145	128
DTU2015_484_PRJ1014_Vibrio_Cholerae_EVR_004_R1.trim.fq/1-65582	154	143	150	154	163	140	155	140	155	148	154	197	147	139	142	153	153	120	161	154	498	159	158	143	142	142	175	117	163	167	47	158	166	184	113	135	150	185	158	149	136	72	129	133	145	158	154	141	158
2010EL-1791_Haiti_2010_R1.fastq.trim/1-65582	31	110	33	33	38	107	30	107	30	141	35	190	48	8	29	120	120	85	42	55	491	152	125	90	35	7	126	111	158	166	144	25	165	181	112	22	109	180	59	118	135	99	92	68	8	59	31	140	57
S25R22_Pakistan_2010_1.trim.fq/1-65582	76	129	78	80	83	126	77	126	77	166	78	211	25	55	62	139	139	104	77	6	516	175	144	109	60	58	145	132	179	185	163	78	184	198	131	55	130	201	10	137	154	120	113	91	63	10	76	159	16
DTU2015_469_PRJ1014_Vibrio_Cholerae_CMC_021_R1.trim.fq/1-65582	164	153	160	164	173	150	165	150	165	158	164	207	157	149	152	163	163	130	171	164	508	169	168	153	152	152	185	127	173	177	15	168	176	194	123	145	160	195	168	159	146	82	139	143	155	168	164	151	168
DTU2015_479_PRJ1014_Vibrio_Cholerae_CMC_031_R1.trim.fq/1-65582	163	152	159	163	172	149	164	149	164	157	163	206	156	148	151	162	162	129	170	163	507	168	167	152	151	151	184	126	172	176	10	167	175	193	122	144	159	194	167	158	145	83	138	142	154	167	163	150	167
PCS-023_Bangladesh_2010_R1.trim.fq/1-65582	54	111	56	56	61	108	53	108	53	146	56	193	47	33	38	121	121	86	53	54	496	155	126	91	6	34	127	114	159	167	145	52	166	182	113	31	112	181	58	119	136	102	93	71	39	58	54	141	58
DTU2013_1365_PRJ941_Vibrio_cholerae_P33_V_cholerae_El_Tor_Ogawa_R1.trim.fq/1-65582	106	107	102	106	113	104	105	104	105	148	104	195	95	89	90	117	117	86	111	104	498	157	124	37	92	92	49	114	161	163	143	108	164	182	111	85	114	183	106	117	132	102	95	95	95	108	104	137	108
CNRVC010243_DRC_2001	93	48	91	95	102	45	94	45	94	119	93	166	84	76	79	58	58	23	98	91	469	128	63	80	79	79	110	86	132	136	114	95	135	153	82	72	45	154	95	46	105	73	36	74	82	95	93	108	95
IDHO1_726_India_2009_R1.trim.fq/1-65582	64	117	66	64	73	116	65	116	65	122	64	173	59	47	52	127	127	94	65	66	472	133	134	99	32	48	135	102	141	147	153	64	146	164	115	45	118	163	70	125	128	106	99	55	51	70	64	133	70
2881-CDC_China_1961_1.trim.fq/1-65582	368	359	360	366	369	360	369	360	369	266	358	315	365	359	362	369	369	340	375	374	616	255	378	363	362	360	391	273	281	259	365	378	230	302	313	355	366	303	376	365	286	322	347	309	365	378	366	291	376
DTU2015_488_PRJ1014_Vibrio_Cholerae_EVR_123_R1.trim.fq/1-65582	155	144	151	155	164	141	156	141	156	149	155	196	148	140	143	154	154	121	160	155	499	158	159	144	143	143	174	116	162	166	48	159	165	183	112	136	149	184	159	150	135	75	128	132	146	159	155	138	157
CNRVC000209_Rwanda_2000	113	74	111	113	122	71	114	71	114	133	113	162	102	92	101	84	84	47	94	111	483	142	71	96	97	95	134	102	148	156	136	109	155	169	102	94	53	170	115	80	125	91	54	88	96	115	113	130	111
T21-CDC_Thailand_1990_1.trim.fq/1-65582	324	315	316	322	329	314	327	314	327	254	316	301	319	313	316	325	325	294	333	328	602	263	332	317	316	316	347	229	267	271	319	332	270	288	269	309	320	289	330	321	240	278	303	275	319	332	322	235	330
DTU2013_1359_PRJ941_Vibrio_cholerae_P44_V_cholerae_El_Tor_Inaba_R1.trim.fq/1-65582	104	155	106	108	111	152	105	152	105	190	106	241	93	85	88	165	165	132	107	100	540	203	170	139	88	88	171	160	207	211	189	106	210	228	157	81	160	229	104	163	180	148	141	117	93	104	104	185	106
3735-CDC_China_1988_1.trim.fq/1-65582	165	158	157	163	166	159	166	159	166	61	155	112	162	156	161	168	168	137	172	171	411	72	177	160	159	157	192	70	78	82	164	175	81	99	112	154	163	100	173	164	85	119	144	105	162	175	161	90	173
CNRVC000212_Rwanda_2000	118	79	116	118	127	76	119	76	119	138	118	167	107	97	106	89	89	52	99	116	488	147	76	101	102	100	139	107	153	161	141	116	160	174	107	99	58	175	120	85	130	96	59	93	101	120	118	135	116
CNRVC170165_South_Sudan_2017	137	94	135	139	146	91	138	91	138	163	137	212	128	122	123	104	104	71	144	137	513	174	111	126	125	125	158	132	178	182	160	141	181	199	128	118	71	200	139	10	149	119	82	120	128	141	137	156	141
L273_Zambia_2012	120	77	118	122	129	74	121	74	121	146	120	195	109	103	108	87	87	52	125	120	496	159	96	107	108	106	143	117	163	169	145	124	168	182	115	103	40	185	122	57	136	104	67	105	109	124	120	143	122
2009V-1116_USA_SxxPakistanxxE_2009/1-65582	153	146	145	151	154	151	154	151	154	1	145	100	152	146	151	156	156	125	158	161	351	60	169	150	147	143	184	56	68	74	154	161	73	91	102	144	151	88	163	156	75	107	134	84	148	165	151	82	159
VC-6_Nepal_2010_R1.trim.fq/1-65582	55	112	57	59	60	109	54	109	54	147	57	194	48	34	39	122	122	87	56	55	497	156	127	94	19	37	128	115	160	166	146	55	165	181	114	32	115	182	57	118	135	103	96	74	42	59	55	140	61
2010EL-1801_Haiti_2010_R1.fastq.trim/1-65582	29	108	31	31	36	105	28	105	28	141	33	188	46	8	27	118	118	83	40	53	491	150	123	88	33	7	124	109	156	164	142	23	163	179	110	20	107	178	57	116	133	97	90	66	8	57	29	138	55
217_DRC_2009	100	31	100	102	109	32	103	32	103	126	100	173	93	85	90	41	41	6	107	100	476	135	74	89	88	88	123	93	139	145	123	104	144	160	91	83	64	161	104	67	114	80	45	83	91	104	100	119	104
3014-CDC_China_1969_1.trim.fq/1-65582	194	185	186	192	195	186	195	186	195	92	184	141	191	185	188	195	195	166	201	200	442	81	204	189	188	186	217	99	107	85	191	204	64	128	139	181	192	129	202	191	112	148	173	135	191	204	192	117	202
HC-22A1_Haiti_2010_R1.trim.fq/1-65582	30	111	32	34	37	108	29	108	29	146	34	193	47	7	28	121	121	86	45	54	496	155	126	93	36	8	127	112	159	165	145	30	164	180	113	21	114	181	58	119	134	102	95	73	15	58	30	139	60
2255-CDC_China_2008_1.trim.fq/1-65582	106	107	102	106	113	104	105	104	105	146	104	193	95	87	90	117	117	84	109	102	496	155	122	35	90	90	57	112	159	163	141	106	162	180	109	83	112	181	106	115	132	100	93	93	93	106	104	137	106
F3835_Tanzania_1997	217	210	209	213	218	211	218	211	218	113	207	40	212	204	213	220	220	189	202	223	463	122	229	208	209	205	244	120	122	136	216	223	135	81	164	206	193	144	225	216	137	169	194	156	208	227	215	142	223
CNRVC150212_Tanzania_1998	137	98	135	137	146	95	138	95	138	157	137	186	126	116	125	108	108	71	118	135	507	166	111	120	121	119	158	126	172	180	160	135	179	193	126	118	77	194	139	104	149	115	78	112	120	139	137	154	135
B9631_Rwanda_1998	175	168	167	173	176	169	176	169	176	71	165	44	172	166	171	178	178	147	180	181	421	82	187	170	169	167	202	78	82	94	174	183	93	43	122	164	171	104	183	174	95	125	154	114	170	185	173	100	183
DTU2013_1352_PRJ941_Vibrio_cholerae_P34_V_cholerae_El_Tor_Inaba_R1.trim.fq/1-65582	58	105	60	62	65	102	59	102	59	144	60	191	47	41	42	115	115	84	63	56	494	153	122	93	44	44	123	110	157	161	141	62	160	178	109	37	112	179	58	115	128	100	93	69	49	60	58	133	62
A488Sxx1xxE_Bangladesh_2006_R1.trim.fq/1-65582	69	92	71	69	76	89	68	89	68	127	71	174	58	50	55	102	102	67	70	65	477	136	107	74	51	51	110	95	140	148	126	67	147	163	94	48	95	162	69	100	117	83	74	58	54	69	69	122	67
DTU2013_918_PRJ923_Vibrio_cholera_066_13A_R1.trim.fq/1-65582	46	111	48	50	53	108	45	108	45	148	48	197	49	25	4	121	121	88	39	56	498	159	126	95	38	28	127	116	163	167	145	46	166	184	113	7	116	185	60	119	136	104	97	73	33	60	46	141	62
Tanz_47_Tanzania_2015	30	135	36	30	37	132	29	132	29	160	32	189	69	31	52	145	145	110	41	78	510	169	150	113	58	32	151	134	175	183	169	26	182	196	135	45	114	197	82	143	158	122	117	89	35	82	34	163	80
MB1_Tanzania_2017	11	124	17	15	22	121	12	121	12	161	19	208	62	28	43	134	134	103	62	71	511	170	143	110	53	29	144	129	174	180	160	23	179	195	128	38	131	196	73	134	149	117	110	88	34	73	15	156	77
DTU2013_1344_PRJ941_Vibrio_cholerae_V_cholerae_El_Tor_Inaba_22118_R1.trim.fq/1-65582	199	190	195	199	206	187	200	187	200	189	199	240	192	184	189	200	200	165	206	199	539	202	205	188	187	185	222	162	206	212	154	203	211	227	160	182	195	228	203	196	183	119	174	176	190	203	199	188	203
S19HH5_Pakistan_2010_1.trim.fq/1-65582	78	131	80	82	85	128	79	128	79	170	80	217	29	61	64	141	141	108	83	10	520	179	148	115	64	64	149	136	183	189	167	82	188	204	135	59	136	205	12	141	156	124	117	95	69	8	78	163	14
2011EL-1818_Haiti_2011_R1.fastq.trim/1-65582	33	112	35	35	40	109	32	109	32	143	37	190	48	10	31	122	122	87	42	57	493	154	127	90	37	9	128	113	160	168	146	27	167	181	114	24	109	182	61	120	137	101	94	70	10	61	33	142	59
ZB3_Zanzibar_2016	19	120	27	21	26	119	24	119	24	151	21	198	64	32	47	130	130	101	66	73	501	160	141	110	57	33	144	125	164	170	158	27	169	185	124	42	129	186	75	132	143	115	108	86	36	77	21	150	77
HC-61A1_Haiti_2010_R1.trim.fq/1-65582	32	109	36	34	37	110	31	110	31	136	34	183	49	11	32	119	119	88	43	58	486	147	128	91	38	12	129	108	153	161	143	32	160	174	113	25	110	175	62	119	132	100	93	69	15	62	32	137	62
6194_Kenya_2007_R1.trim.fq/1-65582	110	71	108	110	119	70	111	70	111	132	110	179	103	95	100	81	81	46	113	110	482	141	86	97	96	96	133	103	147	155	135	110	154	170	103	93	72	169	114	77	126	90	1	87	97	114	110	131	112
L-3226_Russia_2010/1-65582	59	122	61	61	66	119	58	119	58	153	61	182	58	34	43	132	132	97	36	67	503	162	137	100	47	37	138	121	168	176	156	53	175	189	122	36	101	190	71	130	145	111	104	78	38	71	59	150	67
A31_Peru_1991_1.fastq.trim/1-65582	241	234	233	239	242	235	242	235	242	137	231	186	238	232	237	244	244	213	246	247	487	126	253	236	235	233	268	144	154	134	240	249	133	175	188	230	237	176	249	240	161	193	220	180	236	251	239	166	249
NHCC-006C_Bangladesh_2010_R1.trim.fq/1-65582	54	111	56	56	61	108	53	108	53	146	56	193	47	33	38	121	121	86	53	54	496	155	126	91	4	34	127	114	159	167	145	52	166	182	113	31	112	181	58	119	136	102	93	71	39	58	54	141	58
DTU2013_1351_PRJ941_Vibrio_cholerae_P30_V_cholerae_El_Tor_Inaba_R1.trim.fq/1-65582	51	102	53	55	58	99	52	99	52	141	53	188	40	32	35	112	112	79	54	47	491	150	117	86	35	35	118	107	154	158	136	53	157	175	104	28	107	176	51	110	127	95	88	64	40	51	51	132	53
S18HH4_Pakistan_2010_1.trim.fq/1-65582	81	132	83	83	88	131	82	131	82	167	83	216	32	62	67	142	142	109	82	11	517	178	149	114	63	63	150	137	182	190	168	81	189	205	136	60	135	204	15	142	159	125	116	94	68	9	81	164	13
7687_Kenya_2009	183	144	181	183	190	141	184	141	184	197	181	226	172	162	171	154	154	117	160	181	547	206	99	166	167	165	204	170	212	220	206	181	219	233	172	164	123	234	185	150	193	159	124	156	166	185	183	198	181
4646_India_2007_R1.trim.fq/1-65582	96	99	92	94	103	96	95	96	95	132	94	179	83	75	82	109	109	74	95	92	482	143	114	29	78	76	67	102	147	155	133	94	154	168	101	75	98	169	96	107	124	90	81	79	79	96	94	129	94
CP1042_Thailand_2010_R1.trim.fq/1-65582	103	104	99	101	110	103	102	103	102	137	101	188	92	84	89	114	114	81	104	99	487	150	121	36	85	85	58	109	154	162	140	101	161	177	108	82	107	176	103	114	129	97	88	88	88	103	101	136	101
ERR2269613_1.trim.fq/1-65582	27	128	31	27	36	125	24	125	24	159	31	206	66	30	47	138	138	103	60	73	509	168	143	108	53	29	144	129	174	182	162	5	181	197	130	40	127	196	77	136	153	117	110	86	30	77	31	158	75
DTU2013_926_PRJ923_Vibrio_cholera_238_5A_R1.trim.fq/1-65582	49	114	51	53	56	111	48	111	48	153	51	200	52	28	9	124	124	91	42	59	503	162	129	98	41	31	130	119	166	170	148	49	169	187	116	10	119	188	63	122	139	107	100	78	36	63	49	144	65
UG054_Uganda_2015	142	101	140	142	149	98	143	98	143	162	142	191	131	121	130	111	111	76	123	140	512	171	118	125	126	124	163	133	177	185	167	140	184	198	133	123	22	199	144	79	154	122	85	119	125	144	142	159	140
DTU2015_513_PRJ1014_Vibrio_Cholerae_GMH_019_R1.trim.fq/1-65582	154	143	150	154	163	140	155	140	155	150	154	197	147	139	142	153	153	120	161	154	500	159	158	143	142	142	175	117	163	167	49	158	166	184	113	135	150	185	158	149	136	76	127	133	145	158	154	141	158
2865-CDC_China_1961_1.trim.fq/1-65582	176	167	168	174	177	168	177	168	177	72	166	123	173	167	170	177	177	148	183	182	422	63	186	171	170	168	199	81	89	67	173	186	36	110	121	163	174	111	184	173	94	130	155	115	173	186	174	97	184
Tanz_58_Tanzania_2011	162	127	160	162	173	124	167	124	167	180	162	209	155	145	154	137	137	100	147	164	530	189	140	149	150	148	187	149	195	203	189	164	202	216	151	147	106	217	168	133	172	144	75	137	149	168	162	177	164
CP1040_Zambia_2004_R1.trim.fq/1-65582	109	68	107	109	116	65	110	65	110	129	109	178	100	92	97	78	78	41	112	107	479	140	83	94	93	91	130	102	144	152	132	109	151	166	100	90	55	166	111	60	123	89	50	88	96	111	109	128	109
DTU2013_938_PRJ923_Vibrio_cholera_355_1A_R1.trim.fq/1-65582	41	106	43	45	48	103	40	103	40	145	43	192	44	20	9	116	116	83	34	51	495	154	121	90	33	23	122	111	158	162	140	41	161	179	108	0	111	180	55	114	131	99	92	70	28	55	41	136	57
SF20016_Bangladesh_1976.fastq.trim/1-65582	169	162	161	165	170	163	170	163	170	61	159	112	166	160	165	172	172	141	172	175	411	72	181	162	161	159	196	72	80	86	168	175	85	103	116	158	163	102	177	168	89	121	146	105	162	179	165	94	175
S26R24_Pakistan_2010_1.trim.fq/1-65582	63	116	65	67	70	113	64	113	64	153	65	200	4	44	49	126	126	91	66	21	503	162	131	98	47	47	132	119	166	172	150	65	171	187	118	42	119	188	25	124	141	107	100	78	52	25	63	146	29
DTU2015_495_PRJ1014_Vibrio_Cholerae_BRH_120_R1.trim.fq/1-65582	152	141	148	152	161	138	151	138	151	148	152	195	145	139	140	151	151	120	161	154	498	157	158	143	142	142	175	117	161	165	11	158	164	182	113	135	150	183	156	149	134	72	129	133	145	158	152	141	158
A10_Bangladesh_1979_1.fastq.trim/1-65582	127	118	119	125	132	117	130	117	130	57	119	104	122	116	121	128	128	97	136	131	407	66	137	120	119	119	152	32	70	76	124	135	75	91	74	114	123	92	133	126	45	81	106	78	122	135	125	50	133
A483_Djibouti_2007_R1.trim.fq/1-65582	120	95	118	118	129	94	125	94	125	100	114	159	115	107	112	105	105	66	123	122	450	119	70	109	108	108	145	83	127	133	137	122	132	150	101	105	96	147	126	103	110	90	77	73	109	126	120	115	122
SG2_Tanzania_2017	16	123	26	20	21	122	19	122	19	158	14	205	63	29	44	133	133	104	63	72	508	167	144	111	54	30	143	128	171	177	161	26	176	192	129	39	132	193	74	135	146	118	111	89	35	74	18	151	78
CNRVC140077_South_Sudan_2014	130	87	128	132	139	84	131	84	131	156	130	201	119	111	116	97	97	62	133	128	506	165	102	115	116	114	149	123	169	173	151	132	172	188	119	109	60	191	132	9	142	110	73	111	117	132	130	147	132
GP140_Malaysia_1978_1.fastq.trim/1-65582	143	134	135	139	146	137	144	137	144	41	133	96	140	134	139	144	144	115	148	149	391	58	155	136	135	135	170	46	64	72	142	149	71	87	90	132	137	86	151	142	63	95	120	82	136	153	141	68	149
F5332_Tanzania_1998	85	54	85	89	96	49	90	49	90	107	87	156	80	74	77	64	64	31	96	91	457	120	69	78	79	75	112	82	124	128	114	95	127	143	80	72	61	146	93	64	99	73	42	70	80	95	87	106	95
MZ2_Tanzania_2016	18	125	26	20	15	124	21	124	21	156	20	205	69	37	52	135	135	106	71	78	506	167	146	113	62	38	147	126	171	177	161	32	176	192	125	47	134	193	80	135	146	118	113	91	41	80	20	153	82
2011EL-1300_Haiti_2011_R1.fastq.trim/1-65582	34	113	36	36	39	110	33	110	33	142	38	191	49	11	32	123	123	88	43	58	492	155	128	91	38	8	129	114	161	169	145	28	168	182	115	25	110	183	62	121	138	102	95	71	11	62	34	143	60
2011EL-1841_Haiti_2011_R1.fastq.trim/1-65582	33	112	35	35	40	109	32	109	32	145	37	190	48	10	31	122	122	87	42	57	495	154	127	90	37	9	128	113	160	168	146	27	167	181	114	24	109	182	61	120	137	101	94	70	10	61	33	142	59
DTU2015_496_PRJ1014_Vibrio_Cholerae_BRH_121A_R1.trim.fq/1-65582	153	142	149	153	162	139	154	139	154	149	153	196	146	138	141	152	152	119	160	153	499	158	157	142	141	141	174	116	162	164	8	157	165	183	112	134	149	184	157	148	135	73	128	132	144	157	153	140	157
A19_Bangladesh_1971_1.fastq.trim/1-65582	134	129	126	132	137	130	137	130	137	22	126	79	133	127	132	139	139	108	139	142	372	39	148	129	128	126	163	39	47	53	135	142	52	70	83	125	130	69	144	135	56	88	113	73	129	146	132	61	142
2752-CDC_China_1981_1.trim.fq/1-65582	173	166	165	171	174	167	174	167	174	67	163	120	170	164	169	176	176	145	180	179	417	80	185	168	167	165	200	78	86	88	170	183	89	107	120	162	171	108	181	172	93	127	152	113	170	183	169	98	181
DTU2013_1346_PRJ941_Vibrio_cholerae_V_cholerae_El_Tor_Ogawa_22126_R1.trim.fq/1-65582	114	113	110	114	121	110	113	110	113	152	112	198	103	95	98	123	123	90	117	110	502	161	128	77	98	98	107	118	165	169	147	114	168	186	115	91	118	187	114	121	138	106	99	101	101	114	112	143	114
SF20015_Bangladesh_1969.fastq.trim/1-65582	169	162	161	165	170	163	170	163	170	61	159	112	166	160	165	172	172	141	172	175	411	16	181	162	161	159	194	72	80	66	168	175	65	103	116	158	163	102	177	168	89	121	146	106	162	179	167	94	175
HC-80A1_Haiti_2010_R1.trim.fq/1-65582	34	113	34	36	41	112	33	112	33	142	38	189	51	13	32	123	123	90	45	58	492	151	130	95	38	12	131	112	157	165	147	32	164	180	115	25	114	179	62	121	136	102	95	71	17	62	32	141	62
CNRVC170242_Yemen_2017	26	129	32	28	35	130	23	130	23	164	30	213	69	35	50	139	139	110	67	78	514	175	150	115	58	34	151	136	179	187	169	10	186	202	137	45	136	201	80	141	156	126	115	93	39	80	30	163	82
DTU2013_939_PRJ923_Vibrio_cholera_322_3E_R1.trim.fq/1-65582	43	108	45	47	50	105	42	105	42	149	45	196	46	24	3	118	118	87	38	55	499	158	125	94	37	27	126	115	162	166	144	45	165	183	112	6	115	184	57	118	133	103	96	74	32	59	43	140	61
2015EL-1160_Kenya_unkn_1.trim.fq/1-65582	13	120	19	17	22	115	12	115	12	157	17	204	56	22	37	130	130	97	56	65	507	166	137	104	47	23	138	123	170	176	154	17	175	191	122	32	125	192	67	130	143	111	106	84	28	67	17	150	71
DTU2013_1353_PRJ941_Vibrio_cholerae_P35_V_cholerae_El_Tor_Inaba_R1.trim.fq/1-65582	50	103	52	54	57	100	51	100	51	142	52	189	39	33	36	113	113	80	55	48	492	151	120	87	36	36	121	108	155	161	139	54	160	176	107	31	108	177	50	113	128	96	89	65	41	52	50	135	54
DTU2013_1336_PRJ941_Vibrio_cholerae_476_167_R1.trim.fq/1-65582	291	282	283	289	296	281	294	281	294	223	283	270	286	282	283	292	292	263	302	297	573	232	301	286	285	285	314	198	236	240	288	301	239	257	238	278	289	258	297	290	207	247	272	244	288	301	289	180	299
3633-CDC_China_1984_1.trim.fq/1-65582	160	153	152	158	161	154	161	154	161	56	150	107	157	151	156	163	163	132	167	166	406	67	172	155	154	152	187	65	73	77	159	170	76	94	107	149	158	95	168	159	80	114	139	100	157	170	156	85	168
S27RG11_Pakistan_2010_1.trim.fq/1-65582	70	121	72	74	77	118	71	118	71	158	72	203	19	49	56	131	131	96	71	12	508	167	136	101	54	52	137	124	171	177	155	72	176	190	123	49	122	193	16	129	146	112	105	85	57	16	70	151	20
V01-CDC_Chile_1991_1.trim.fq/1-65582	268	259	260	266	269	260	269	260	269	166	258	215	265	259	262	269	269	240	275	274	516	155	278	263	262	260	293	173	181	159	265	278	158	202	213	255	266	203	276	265	186	222	247	209	265	278	266	191	276
2308-CDC_China_1978_1.trim.fq/1-65582	203	194	195	201	204	195	204	195	204	101	193	150	200	194	197	204	204	175	210	209	451	90	213	198	197	195	226	108	116	94	200	213	63	137	148	190	201	138	211	200	121	157	182	144	200	213	201	126	211
DTU2015_499_PRJ1014_Vibrio_Cholerae_VSM_657_R1.trim.fq/1-65582	158	145	154	158	167	144	159	144	159	152	158	201	151	143	146	155	155	124	165	158	502	163	162	147	146	146	179	121	167	171	5	162	170	188	117	139	154	189	162	153	138	78	133	137	149	162	158	145	162
7685_Kenya_2009_R1.trim.fq/1-65582	121	84	121	121	132	81	124	81	124	143	121	190	114	106	111	94	94	57	124	121	493	152	39	108	107	107	144	112	158	166	146	121	165	181	112	104	83	180	125	90	135	101	64	98	108	125	121	140	123
PRL64_India_1992_1.fastq.trim/1-65582	87	88	81	87	92	85	86	85	86	113	85	160	74	68	73	98	98	63	88	83	463	122	103	50	71	69	84	83	128	134	122	85	133	149	86	66	89	150	87	96	107	77	72	68	72	87	85	112	87
VC-18_Nepal_2010_R1.trim.fq/1-65582	42	107	44	46	49	104	41	104	41	144	44	191	43	21	26	117	117	82	43	50	494	153	122	89	32	24	123	110	157	163	141	42	162	178	109	19	110	179	54	115	132	98	91	69	29	54	42	137	56
HC-41A1_Haiti_2010_R1.trim.fq/1-65582	31	112	33	33	38	109	30	109	30	145	35	196	48	10	29	122	122	89	46	57	495	158	129	94	37	9	130	117	162	170	148	31	169	185	116	24	115	184	59	122	137	105	96	72	16	61	31	144	61
V109_India_1990_1.fastq.trim/1-65582	101	96	99	99	112	91	104	91	104	97	101	146	96	88	93	106	106	69	106	103	447	108	109	90	89	89	126	68	114	122	104	103	121	137	68	86	95	136	107	100	91	59	76	76	90	107	101	96	105
2012V-1001_USA_2011_R1.fastq.trim/1-65582	55	118	57	57	62	117	54	117	54	149	57	198	58	34	23	128	128	95	44	65	499	160	135	100	45	35	136	119	166	174	154	49	173	189	122	18	119	188	69	128	141	109	102	76	36	69	55	148	67
X190-CDC_Peru_1991_1.trim.fq/1-65582	272	263	264	270	273	264	273	264	273	170	262	219	269	263	266	273	273	244	279	278	520	159	282	267	266	264	297	177	185	163	269	282	162	206	217	259	270	207	280	269	190	226	251	213	269	282	270	195	280
VC-21106_Nepal_2003_R1.trim.fq/1-65582	99	100	95	97	106	97	98	97	98	135	97	182	88	80	85	110	110	75	100	95	485	144	115	82	81	81	118	103	148	156	134	97	155	171	102	78	101	170	99	108	125	91	82	84	84	99	97	130	97
HC-49A2_Haiti_2010_R1.trim.fq/1-65582	27	108	29	29	34	107	26	107	26	143	31	188	44	6	27	118	118	85	40	53	493	152	125	88	33	5	126	113	156	164	144	27	163	177	112	20	109	178	57	116	135	101	90	68	10	57	27	140	57
2015EL-1159_Kenya_unkn_1.trim.fq/1-65582	12	119	20	16	23	114	13	114	13	156	16	203	55	23	38	129	129	96	57	64	506	165	136	103	46	24	137	122	169	175	155	18	174	190	121	33	124	191	66	129	142	112	105	81	29	66	16	149	70
4656_India_2006_R1.trim.fq/1-65582	102	105	98	100	111	104	103	104	103	112	96	159	93	85	92	115	115	82	103	102	462	123	122	43	88	86	81	86	129	137	139	102	136	150	101	85	104	151	106	113	112	92	87	71	87	106	100	117	104
A185_Colombia_1992_1.fastq.trim/1-65582	231	222	223	229	232	225	232	225	232	123	221	176	228	222	227	232	232	203	236	237	473	116	243	226	225	223	258	132	144	126	230	237	125	165	178	220	227	166	239	230	149	181	210	168	226	241	229	156	239
DTU2013_1363_PRJ941_Vibrio_cholerae_P17_V_cholerae_El_Tor_Ogawa_R1.trim.fq/1-65582	149	150	145	149	156	147	148	147	148	191	147	238	138	132	133	160	160	129	154	147	541	200	167	78	135	135	88	157	204	206	186	151	207	225	154	128	157	226	149	160	175	145	138	138	138	151	147	182	151
DTU2015_472_PRJ1014_Vibrio_Cholerae_CMC_024_R1.trim.fq/1-65582	162	151	158	162	171	148	163	148	163	158	162	205	155	147	150	161	161	128	169	162	508	167	166	151	150	150	183	125	171	175	11	166	174	192	121	143	158	193	166	157	144	82	137	141	153	166	162	149	166
A487Sxx1xxE_Bangladesh_2007_R1.trim.fq/1-65582	57	86	59	59	64	83	56	83	56	119	59	166	46	38	43	96	96	61	56	53	469	128	101	68	39	39	104	87	134	142	120	53	141	157	88	36	87	156	57	94	111	75	68	36	40	57	57	116	55
1575-CDC_China_1990_1.trim.fq/1-65582	123	118	121	125	136	115	130	115	130	103	125	154	122	114	117	128	128	95	134	129	453	116	133	118	117	117	150	74	120	124	120	133	123	141	36	110	123	142	133	124	93	79	104	98	120	133	123	98	131
DTU2015_498_PRJ1014_Vibrio_Cholerae_VSM_656_R1.trim.fq/1-65582	157	148	153	157	166	143	160	143	160	153	157	202	152	144	147	158	158	125	166	159	503	164	163	148	147	147	180	122	168	170	8	163	171	189	118	140	155	190	163	154	141	81	134	138	150	163	155	146	163
4679_Bangladesh_1999_1.trim.fq/1-65582	72	109	70	72	81	108	75	108	75	100	72	157	63	55	62	119	119	84	71	72	450	119	124	91	58	56	129	86	127	133	139	72	132	148	97	55	106	149	76	115	112	92	89	39	57	76	72	117	72
DTU2013_1345_PRJ941_Vibrio_cholerae_V_cholerae_El_Tor_Ogawa_22125_R1.trim.fq/1-65582	117	116	113	117	124	115	116	115	116	149	113	197	108	100	103	126	126	95	122	115	499	160	133	82	103	103	112	119	164	166	152	119	167	185	120	96	123	186	119	124	139	111	102	102	106	119	115	144	119
DTU2015_482_PRJ1014_Vibrio_Cholerae_EVR_002_R1.trim.fq/1-65582	154	143	150	154	163	140	155	140	155	148	154	197	147	139	142	153	153	120	161	154	498	159	158	143	142	142	175	117	163	167	47	158	166	184	113	135	150	185	158	149	136	72	129	133	145	158	154	141	158
DTU2016-1930-PRJunkn-Vibrio-cholerae-VC-2_S2_L001_R1_001.trim.fq/1-65582	120	119	116	120	127	116	119	116	119	162	118	209	107	103	106	129	129	100	125	116	512	171	140	51	106	106	83	128	175	181	159	122	180	196	127	101	128	197	118	133	148	116	109	109	109	120	118	155	120
DTU2015_503_PRJ1014_Vibrio_Cholerae_VSM_661_R1.trim.fq/1-65582	158	149	154	158	167	144	161	144	161	156	158	203	153	145	148	159	159	126	167	160	506	165	164	149	148	148	181	123	169	173	5	164	172	190	119	141	156	191	164	155	142	78	135	139	151	164	158	147	164
CNRVC170195_Yemen_2017	28	129	32	28	37	126	25	126	25	162	32	209	67	31	48	139	139	104	61	74	512	171	144	109	54	30	145	130	177	185	163	1	184	200	131	41	128	199	78	137	154	118	111	87	31	78	32	159	76
DTU2015_516_PRJ1014_Vibrio_Cholerae_GMH_033_R1.trim.fq/1-65582	156	145	152	156	165	142	157	142	157	150	156	199	149	141	144	155	155	122	163	156	500	161	160	145	144	144	177	119	165	169	49	160	168	186	115	137	152	187	160	151	138	76	129	135	147	160	156	143	160
CNRVC170178_Yemen_2017	24	123	28	24	33	120	21	120	21	156	28	203	63	27	44	133	133	98	57	70	506	165	138	103	50	26	139	124	171	179	157	10	178	194	125	37	122	193	74	131	148	112	105	83	27	74	28	153	72
CNRVC980324_Rwanda_1998	86	43	84	88	95	40	87	40	87	112	86	159	77	69	72	53	53	18	91	84	462	121	58	73	72	72	105	79	125	129	107	88	128	146	75	65	48	147	88	49	98	66	29	67	75	88	86	103	88
1627_Mozambique_2005_R1.trim.fq/1-65582	149	138	145	149	158	135	150	135	150	145	149	192	142	134	139	148	148	115	156	149	495	154	155	138	137	137	172	112	158	164	114	153	163	179	110	132	145	180	153	146	133	53	124	128	140	153	149	138	153
4322_India_2004_R1.trim.fq/1-65582	95	102	91	93	104	103	100	103	100	115	91	164	92	84	89	112	112	81	100	99	465	124	121	44	85	85	80	91	132	138	134	99	137	155	96	82	103	154	103	112	115	89	86	72	86	103	93	120	99
2011EL-2317_Haiti_2011_R1.fastq.trim/1-65582	33	110	35	35	40	107	32	107	32	143	37	190	48	12	29	120	120	85	42	55	493	152	125	90	35	11	126	111	158	166	144	27	165	181	112	22	109	180	59	118	135	99	92	68	12	59	33	140	57
DTU2015_492_PRJ1014_Vibrio_Cholerae_BRH_117_R1.trim.fq/1-65582	154	141	150	154	163	140	155	140	155	148	154	197	147	139	142	151	151	120	161	154	498	159	158	143	142	142	175	117	163	167	11	158	166	184	113	135	150	185	158	149	136	74	129	133	145	158	154	141	158
CNRVC150056_DRC_2015	111	26	109	113	118	23	112	23	112	137	111	186	102	96	97	36	36	23	118	111	487	148	87	100	99	99	130	108	152	156	136	115	155	173	104	92	73	174	113	78	123	95	58	96	102	115	111	128	115
Tanz_35_Tanzania_2015	129	88	127	129	136	85	130	85	130	149	129	178	118	108	117	98	98	63	110	127	499	158	105	112	113	111	150	120	164	172	154	127	171	185	120	110	3	186	131	66	141	109	72	106	112	131	129	146	127
S21HH15_Pakistan_2010_1.trim.fq/1-65582	74	127	76	78	81	124	75	124	75	162	76	211	25	55	60	137	137	100	77	4	512	173	142	109	58	58	143	130	177	183	161	76	182	198	129	53	130	199	8	135	152	118	111	89	63	8	74	157	12
DTU2013_917_PRJ923_Vibrio_cholera_063_9A_R1.trim.fq/1-65582	48	113	50	52	55	110	47	110	47	152	50	199	51	27	2	123	123	90	41	58	502	161	128	97	40	30	127	118	165	169	147	48	168	186	115	9	118	187	62	121	138	106	99	77	35	62	48	141	64
2580-CDC_China_1989_1.trim.fq/1-65582	274	267	266	272	275	268	275	268	275	170	264	221	271	265	270	277	277	246	281	280	520	181	286	269	268	266	301	179	187	191	273	284	190	208	221	263	272	209	282	273	194	228	253	214	271	284	270	199	282
VC2248-1-CDC_China_2008_1.trim.fq/1-65582	79	122	83	85	86	121	82	121	82	99	75	162	76	68	73	132	132	97	90	83	449	122	139	112	71	69	146	94	128	132	144	89	131	149	108	66	129	148	87	130	117	99	106	66	76	85	79	122	89
352STDY5784909_DRC_2013	135	94	133	135	142	91	136	91	136	155	135	184	124	114	123	104	104	69	116	133	505	164	111	118	119	117	156	126	170	178	160	133	177	191	126	116	19	192	137	72	147	115	78	112	118	137	135	152	133
NHCC-004A_Bangladesh_2010_R1.trim.fq/1-65582	59	116	61	61	66	113	58	113	58	151	61	198	52	38	43	126	126	91	58	59	501	160	131	96	13	39	132	119	164	172	150	57	171	187	118	36	117	186	63	124	141	107	98	76	44	63	59	146	63
DTU2013_922_PRJ923_Vibrio_cholera_139_7A_R1.trim.fq/1-65582	44	111	46	48	51	108	43	108	43	148	46	195	47	23	4	121	121	86	37	54	498	157	126	93	36	26	127	114	161	167	145	44	166	182	113	7	114	183	58	119	136	102	95	73	31	58	44	141	60
A346_1_Bangladesh_1994_1.fastq.trim/1-65582	115	104	111	113	124	101	116	101	116	109	115	156	108	100	105	114	114	81	120	115	459	118	121	102	101	101	138	78	122	130	78	117	129	145	76	98	109	144	119	112	99	7	88	92	104	119	115	104	117
DTU2013_1372_PRJ941_Vibrio_cholerae_4T5_R1.trim.fq/1-65582	28674	28672	28668	28674	28677	28673	28675	28673	28675	28565	28666	28622	28673	28669	28674	28682	28682	28651	28683	28681	28896	28570	28689	28671	28672	28670	28701	28582	28590	28580	28678	28684	28567	28613	28624	28667	28675	28612	28683	28678	28598	28631	28656	28618	28673	28685	28672	28604	28683
CP1048_Bangladesh_2010_R1.trim.fq/1-65582	52	111	54	54	57	108	55	108	55	140	54	191	47	35	40	121	121	84	55	54	490	153	126	91	10	34	127	110	157	165	145	54	164	180	111	33	112	177	58	119	134	102	93	69	41	58	52	139	58
4593_India_2007_R1.trim.fq/1-65582	99	100	95	99	106	97	98	97	98	139	97	186	88	80	85	110	110	77	102	95	489	148	117	30	83	83	64	105	152	158	136	99	157	173	104	78	105	174	99	110	127	93	86	86	86	99	97	132	99
4605_India_2007_R1.trim.fq/1-65582	110	115	108	108	119	114	113	114	113	116	106	175	103	95	100	125	125	92	113	110	466	135	132	51	96	96	87	96	143	149	141	110	148	166	105	93	116	165	114	125	122	96	99	79	97	114	108	127	112
2010EL-2010H_Haiti_2010/1-65582	43	124	45	45	48	121	42	121	42	149	47	178	58	18	41	134	134	99	26	67	499	158	139	102	47	19	140	123	164	172	158	39	171	185	124	34	103	186	71	132	147	111	106	78	22	71	43	152	69
CNRVC170180_Yemen_2017	26	125	30	26	35	122	23	122	23	158	30	205	65	29	46	135	135	100	59	72	508	167	140	105	52	28	141	126	173	181	159	12	180	196	127	39	124	195	76	133	150	114	107	83	29	76	30	155	74
2012EL-2176_Haiti_2012/1-65582	41	122	43	45	46	119	40	119	40	151	45	180	56	16	39	132	132	97	32	65	501	160	137	102	47	19	138	123	164	170	156	41	169	183	122	32	105	186	69	130	145	111	106	80	24	69	41	150	69
DTU2015_511_PRJ1014_Vibrio_Cholerae_CMC_090_R1.trim.fq/1-65582	153	144	149	153	162	139	156	139	156	151	153	198	148	140	143	154	154	121	162	155	501	160	159	144	143	143	174	118	164	168	50	159	167	185	114	136	151	186	159	150	137	75	128	134	146	159	153	140	159
CNRVC170241_Yemen_2017	26	131	32	28	33	126	25	126	25	166	30	213	69	35	50	141	141	108	65	78	516	175	148	115	58	34	151	136	179	187	167	10	186	202	135	45	134	201	80	141	156	124	115	93	39	80	30	163	82
HC-68A1_Haiti_2010_R1.trim.fq/1-65582	28	109	30	32	35	106	27	106	27	144	32	193	45	5	26	119	119	84	43	52	494	155	124	91	34	6	125	112	159	165	141	28	164	180	111	19	112	181	56	117	134	100	93	71	13	56	28	139	58
2010EL-1788_Haiti_2010_R1.fastq.trim/1-65582	30	109	32	32	37	106	29	106	29	142	34	189	47	7	28	119	119	84	41	54	492	151	124	89	34	6	125	110	157	165	143	24	164	180	111	21	108	179	58	117	134	98	91	67	7	58	30	139	56
MO1_Tanzania_2016	9	122	19	13	22	121	16	121	16	153	17	202	64	32	47	132	132	103	66	73	503	164	143	110	57	33	144	125	168	174	162	29	173	189	126	42	131	190	75	134	141	119	110	88	38	75	11	150	79
DTU2015_508_PRJ1014_Vibrio_Cholerae_VSM_720_R1.trim.fq/1-65582	159	146	155	159	168	145	160	145	160	153	157	200	152	144	147	156	156	125	166	159	503	162	163	148	147	147	180	120	166	170	6	163	169	187	118	140	155	188	163	154	139	79	134	136	150	163	159	144	163
3538-CDC_China_1981_1.trim.fq/1-65582	207	198	199	205	208	199	208	199	208	105	197	154	204	198	201	208	208	179	214	213	455	96	217	202	201	199	232	112	120	100	204	217	99	141	152	194	205	142	215	204	125	161	186	148	204	217	205	128	215
CNRVC980194_Rwanda_1998	92	51	90	94	101	48	93	48	93	118	92	163	81	73	78	61	61	26	95	90	468	127	60	77	78	76	111	85	131	135	113	94	134	150	81	71	54	153	94	57	104	72	35	73	79	94	92	109	94
Tanz_20_Tanzania_2015	131	90	129	131	138	87	132	87	132	149	131	180	120	110	119	100	100	65	112	129	499	160	107	114	115	113	152	120	166	174	156	129	173	187	122	112	7	188	133	68	143	109	74	106	114	133	131	148	129
UG042_Uganda_2015	179	138	177	179	186	135	180	135	180	199	179	228	168	158	167	148	148	113	160	177	549	208	155	162	163	161	200	170	214	222	204	177	221	235	170	160	61	236	181	116	191	159	122	156	162	181	179	196	177
DTU2013_932_PRJ923_Vibrio_cholera_315_4A_R1.trim.fq/1-65582	46	111	48	50	53	108	45	108	45	150	48	197	49	25	4	121	121	88	39	56	500	159	126	95	38	28	127	116	163	167	145	46	166	184	113	7	116	185	60	119	136	104	97	75	33	60	46	141	62
2833-CDC_China_1979_1.trim.fq/1-65582	165	158	157	163	166	159	166	159	166	61	155	112	162	156	161	168	168	137	172	171	411	72	177	160	159	157	192	70	78	82	164	175	81	99	112	154	163	100	173	164	85	119	144	105	162	175	161	90	173
2011EL-2319_Haiti_2011_R1.fastq.trim/1-65582	32	111	36	34	39	110	33	110	33	144	36	191	51	13	32	121	121	88	45	58	494	153	128	93	38	12	129	112	159	167	145	28	166	182	113	25	112	181	62	121	136	100	95	71	13	62	32	141	60
2011EL-1137_South_Africa_2009/1-65582	78	131	80	80	83	128	79	128	79	156	80	185	27	55	64	141	141	106	53	36	506	165	146	109	60	58	147	130	171	179	165	76	178	192	131	57	110	193	40	139	154	118	113	85	61	40	78	159	40
622_DRC_2009	114	71	112	116	123	68	115	68	115	138	114	185	105	97	102	81	81	44	119	112	488	147	86	101	100	100	135	107	151	157	137	116	156	172	105	95	46	173	116	25	126	94	57	95	103	116	114	131	116
DTU2015_465_PRJ1014_Vibrio_Cholerae_CMC_017_R1.trim.fq/1-65582	164	153	160	164	173	150	165	150	165	160	164	207	157	149	152	155	155	130	171	164	510	169	168	153	152	152	185	127	173	177	13	168	176	194	123	145	160	195	168	159	146	82	139	143	155	168	164	151	168
MG116025_Bangladesh_1991_1.fastq.trim/1-65582	102	95	96	100	113	90	105	90	105	94	102	141	97	89	94	163	163	70	109	104	444	103	110	91	90	90	127	63	107	115	99	106	114	130	65	87	98	129	108	101	84	56	77	75	93	108	102	89	106
4675_Bangladesh_2001_R1.trim.fq/1-65582	77	94	77	77	88	97	84	97	84	89	75	148	76	68	73	105	105	73	84	83	439	108	113	82	69	69	118	75	116	122	126	83	121	139	82	66	97	138	87	104	99	79	78	44	70	87	79	106	83
2783-CDC_China_1964_1.trim.fq/1-65582	180	171	172	178	181	172	181	172	181	74	170	127	177	171	174	104	104	152	187	186	424	67	190	175	174	172	203	85	93	69	177	190	50	114	125	167	178	115	188	177	98	134	159	121	177	190	178	103	188
DTU2013_1347_PRJ941_Vibrio_cholerae_V_cholerae_El_Tor_Ogawa_22127_R1.trim.fq/1-65582	115	114	111	115	122	111	114	111	114	153	113	200	104	96	99	181	181	91	118	111	503	162	129	78	99	99	104	119	166	170	148	115	169	187	116	92	119	188	115	122	139	107	100	102	102	115	113	142	115
CNRVC980080_Tanzania_1998	107	68	105	107	116	65	108	65	108	127	107	155	96	86	95	124	124	41	88	105	477	136	81	90	91	89	128	96	142	150	130	105	149	163	96	88	47	164	109	74	119	85	48	82	90	109	107	124	105
MO2_Tanzania_2016	11	122	21	11	24	121	14	121	14	153	19	202	60	28	43	78	78	101	60	69	503	164	141	106	51	27	142	127	168	176	160	23	175	191	126	38	127	190	71	132	147	117	106	80	32	73	13	154	73
GP143_Bahrain_1978_1.fastq.trim/1-65582	158	151	150	154	159	152	159	152	159	46	148	89	155	149	154	132	132	130	161	164	396	63	170	151	150	148	185	59	63	77	157	164	76	80	105	147	152	85	166	157	78	108	135	95	151	168	156	83	164
DTU2015_500_PRJ1014_Vibrio_Cholerae_VSM_658_R1.trim.fq/1-65582	161	150	157	161	170	147	162	147	162	155	161	204	154	146	149	161	161	127	168	161	505	166	165	150	149	149	180	124	170	174	6	165	173	191	120	142	157	192	165	156	143	79	136	140	152	165	161	146	165
6210_Kenya_2007	113	74	111	113	122	71	114	71	114	137	113	182	104	94	101	160	160	47	114	111	487	146	87	98	97	97	134	106	150	158	136	113	157	173	104	94	73	172	115	80	127	93	18	92	100	115	113	132	113
2012V-1060_USA_FL_2012_R1.fastq.trim/1-65582	34	111	36	36	41	108	33	108	33	144	38	191	51	13	32	84	84	86	45	58	494	153	126	91	38	12	127	112	159	167	145	28	166	182	113	25	110	181	62	119	136	100	93	71	13	62	34	141	60
A130_India_1989_1.fastq.trim/1-65582	99	94	95	97	110	93	104	93	104	85	99	132	96	88	95	121	121	69	106	105	435	96	111	90	91	89	128	58	102	110	100	105	109	123	62	88	95	124	109	100	83	55	76	74	90	109	99	88	105
1593-CDC_China_1992_1.trim.fq/1-65582	128	121	126	126	139	118	133	118	133	104	128	152	125	117	120	104	104	98	135	132	454	115	136	119	118	118	153	77	119	125	121	134	124	142	27	113	124	141	136	127	94	82	105	99	121	136	128	99	132
CNRVC150071_DRC_2015	111	22	109	113	120	19	110	19	110	137	111	186	102	96	97	131	131	21	118	111	487	148	87	100	99	99	132	108	152	156	136	115	155	173	102	92	75	174	113	78	123	95	58	96	102	115	111	130	115
L193_DRC_2012	121	80	119	123	130	75	124	75	124	149	121	196	114	106	111	32	32	53	128	121	499	158	95	110	109	109	144	116	162	168	146	125	167	183	114	104	55	184	125	28	137	103	66	104	112	125	121	142	125
RV2_Tanzania_2017	15	124	23	17	28	123	0	123	0	155	25	204	64	30	45	90	90	103	64	73	505	166	143	110	55	31	144	127	170	176	160	25	175	191	126	40	131	192	75	132	147	117	110	88	36	75	19	154	79
2015EL-1162_Kenya_unkn_1.trim.fq/1-65582	15	120	19	17	24	115	14	115	14	157	19	204	54	20	37	134	134	97	54	65	507	168	137	102	47	21	138	125	172	178	156	17	177	191	124	32	123	194	67	130	145	113	106	84	26	69	19	152	71
4abcf570_Kenya_2009	137	98	135	139	146	95	138	95	138	165	137	210	126	120	123	130	130	75	142	137	515	174	9	124	125	123	158	132	178	182	160	141	181	197	128	118	103	200	139	106	149	119	84	120	126	141	137	156	141
49dd1cc0_Kenya_2009	142	103	140	144	151	100	143	100	143	164	142	213	133	125	128	108	108	78	147	140	514	175	10	129	128	128	161	133	179	183	163	144	182	200	131	121	108	201	144	109	152	122	87	121	131	144	142	157	144
DTU2015_515_PRJ1014_Vibrio_Cholerae_GMH_032_R1.trim.fq/1-65582	152	143	148	152	161	138	155	138	155	150	152	197	147	139	142	113	113	120	161	154	500	159	158	143	142	142	175	117	163	167	49	158	166	184	113	135	150	185	158	149	136	76	127	133	145	158	152	141	158
2010EL-2026_Haiti_2010_R1.fastq.trim/1-65582	32	111	34	34	39	108	29	108	29	140	36	187	49	11	30	153	153	86	43	56	490	149	126	91	36	10	127	110	155	163	145	26	162	178	113	23	110	177	60	119	134	100	93	69	11	60	32	139	58
L268_Zambia_2012	121	78	119	123	130	75	120	75	120	145	121	192	112	104	109	121	121	53	124	119	495	154	95	108	107	107	142	114	160	166	146	121	165	181	114	102	39	182	123	56	137	101	66	102	108	123	121	142	123
S6KCH7_Pakistan_2010_1.trim.fq/1-65582	105	108	101	103	112	105	104	105	104	143	103	190	94	86	91	88	88	83	106	101	493	152	123	34	87	87	70	111	156	164	142	103	163	179	110	84	109	178	105	116	133	99	90	90	90	105	103	138	103
2011V-1021_Dominican_Republic_2011/1-65582	42	123	44	44	47	122	41	122	41	148	46	177	59	19	42	118	118	100	31	68	498	157	140	103	48	20	141	124	163	171	159	40	170	184	125	35	104	185	72	131	148	112	105	77	23	72	42	153	70
DTU2013_933_PRJ923_Vibrio_cholera_330_2A_R1.trim.fq/1-65582	45	110	47	49	52	107	44	107	44	149	47	196	48	24	5	133	133	87	38	55	499	158	125	94	37	27	126	115	162	166	144	45	165	183	112	6	115	184	59	118	135	103	96	74	32	59	45	140	61
Tanz_42_Tanzania_2015	30	135	36	30	37	132	29	132	29	160	32	189	69	31	52	120	120	110	41	78	510	169	150	113	58	32	151	134	175	183	169	26	182	196	135	45	114	197	82	143	158	122	117	89	35	82	34	163	80
DTU2013_913_PRJ923_Vibrio_cholera_004_18A_R1.trim.fq/1-65582	45	110	47	49	52	107	44	107	44	151	47	198	48	26	5	145	145	89	40	57	501	160	127	96	39	29	126	117	164	168	146	47	167	185	114	8	117	186	59	120	135	105	98	76	34	61	45	140	63
HC-28A1_Haiti_2010_R1.trim.fq/1-65582	33	112	35	37	40	109	32	109	32	145	37	196	48	6	29	120	120	87	46	55	495	158	127	94	37	9	128	115	162	168	144	33	167	183	114	22	115	184	59	120	137	103	96	74	16	59	33	142	61
S7KCH20_Pakistan_2010_1.trim.fq/1-65582	102	105	98	102	109	104	101	104	101	142	100	189	93	85	90	122	122	82	107	100	492	151	122	35	88	88	69	110	155	161	141	104	160	176	109	83	110	177	104	113	132	98	89	89	91	104	100	137	104
A180_Colombia_1992_1.fastq.trim/1-65582	231	224	223	227	232	225	232	225	232	121	221	174	228	222	227	115	115	203	234	237	471	116	243	224	223	221	258	132	142	126	230	237	125	165	178	220	225	164	239	230	151	181	208	166	224	241	229	156	237
DTU2015_483_PRJ1014_Vibrio_Cholerae_EVR_003_R1.trim.fq/1-65582	154	143	150	154	163	140	155	140	155	148	154	197	147	139	142	234	234	120	161	154	498	159	158	143	142	142	173	117	163	167	49	158	166	184	113	135	150	185	158	149	136	74	129	133	145	158	154	139	158
2_DRC_2009	104	61	102	104	113	58	105	58	105	128	104	175	95	87	92	153	153	34	107	102	478	137	76	89	88	88	125	97	141	149	127	104	148	164	95	85	44	163	106	47	118	84	45	83	91	106	104	123	104
DTU2013_1354_PRJ941_Vibrio_cholerae_P37_V_cholerae_El_Tor_Inaba_R1.trim.fq/1-65582	52	103	54	56	59	100	53	100	53	142	54	189	41	33	36	71	71	80	55	48	492	151	118	87	36	36	119	108	155	159	137	54	158	176	105	29	108	177	52	111	128	96	89	65	41	52	52	133	54
DTU2015_486_PRJ1014_Vibrio_Cholerae_EVR_121_R1.trim.fq/1-65582	151	140	147	151	160	137	152	137	152	147	151	194	144	136	139	113	113	117	158	151	497	156	155	140	139	139	172	114	160	164	44	155	163	181	110	132	147	182	155	146	133	71	124	130	142	155	151	138	155
DR2_Tanzania_2017	12	123	22	14	21	122	11	122	11	154	18	205	61	29	44	150	150	100	63	70	504	167	142	109	54	30	143	126	171	177	159	26	176	192	127	39	130	193	72	131	146	116	109	87	35	72	14	153	74
CNRVC170201_Yemen_2017	29	130	31	29	38	127	26	127	26	161	33	208	68	32	49	133	133	105	62	75	511	170	145	110	55	31	146	129	176	184	164	5	183	199	132	42	129	198	79	138	153	119	112	88	32	79	33	158	77
Tanz_85_Tanzania_2012	166	131	164	166	177	128	171	128	171	184	166	213	159	149	158	140	140	104	151	168	534	193	144	153	154	152	191	153	199	207	193	168	206	220	155	151	110	221	172	137	176	148	79	141	153	172	166	181	168
DTU2013_1366_PRJ941_Vibrio_cholerae_P36_V_cholerae_El_Tor_Ogawa_R1.trim.fq/1-65582	110	111	106	110	117	108	109	108	109	150	108	197	99	91	94	141	141	88	113	106	500	159	126	37	94	94	51	116	163	165	145	110	166	184	113	87	116	185	110	119	136	104	97	97	97	110	108	141	110
DTU2013_1355_PRJ941_Vibrio_cholerae_P38_V_cholerae_El_Tor_Inaba_R1.trim.fq/1-65582	54	105	56	58	61	102	55	102	55	146	56	193	43	37	38	121	121	84	59	52	496	155	122	91	40	40	123	112	159	163	141	58	162	180	109	33	112	181	54	115	130	100	93	69	45	56	54	137	58
CNRVC980029_Comoros_1998	92	49	90	94	101	46	93	46	93	118	92	163	81	73	78	115	115	24	95	90	468	127	62	77	78	76	111	85	131	135	113	94	134	150	81	71	54	153	94	57	104	72	35	73	79	94	92	109	94
S22HH17_Pakistan_2010_1.trim.fq/1-65582	76	129	78	80	83	126	77	126	77	166	78	211	25	55	62	59	59	104	77	6	516	175	144	109	60	58	145	132	179	185	163	78	184	198	131	55	130	201	10	137	154	120	113	91	63	10	76	159	16
S23HH18_Pakistan_2010_1.trim.fq/1-65582	104	107	100	104	111	104	103	104	103	144	102	191	93	85	90	139	139	82	107	100	494	153	122	35	88	88	67	110	157	163	141	104	162	178	109	83	110	179	104	115	132	98	91	91	91	104	102	137	104
ZB2_Zanzibar_2016	14	119	24	18	23	118	17	118	17	156	20	207	61	27	42	117	117	100	61	70	506	169	140	107	52	28	141	128	173	179	159	24	178	194	127	37	128	195	72	131	146	116	107	87	33	72	18	155	76
A177_Colombia_1992_1.fastq.trim/1-65582	241	234	233	239	242	235	242	235	242	139	231	188	238	232	237	129	129	213	248	247	489	128	253	236	235	233	268	146	154	134	240	251	133	175	188	230	239	176	249	240	161	195	220	182	238	251	239	166	249
CNRVC000044_Uganda_2000	97	56	95	99	106	53	98	53	98	121	97	166	86	78	83	244	244	31	100	95	471	130	65	82	83	81	114	88	134	138	118	99	137	153	86	76	59	156	99	62	107	77	40	76	84	99	97	110	99
3554-08_USA_SxxNepalxxE_2008_org/1-65582	59	116	61	61	64	113	58	113	58	141	61	170	50	34	43	66	66	91	32	59	491	150	131	94	39	37	132	115	156	164	150	55	163	177	116	36	95	178	63	124	139	103	98	70	40	63	59	144	61
RV1_Tanzania_2017	13	122	19	17	22	119	18	119	18	153	17	204	62	30	45	126	126	101	64	71	503	166	141	108	55	31	142	125	170	176	160	27	175	191	126	40	129	192	73	132	145	117	108	82	36	73	15	152	77
CNRVC170161_South_Sudan_2017	135	90	133	137	144	87	136	87	136	161	135	208	126	118	121	132	132	65	140	133	511	170	105	122	121	121	154	128	174	178	156	137	177	195	124	114	67	196	137	6	147	115	78	116	124	137	135	152	137
2957-CDC_China_1964_1.trim.fq/1-65582	199	190	191	197	200	191	200	191	200	97	189	146	196	190	193	100	100	171	206	205	447	86	209	194	193	191	222	104	112	90	196	209	69	131	144	186	197	134	207	196	117	153	178	140	196	209	197	122	207
CNRVC170196_Yemen_2017	31	132	35	31	40	129	28	129	28	165	35	210	68	32	51	200	200	107	62	77	515	174	147	110	57	31	148	133	180	188	166	5	187	201	134	44	129	202	81	140	157	121	114	90	32	81	35	162	79
L204_DRC_2012	126	83	124	128	135	80	127	80	127	154	126	201	117	111	114	142	142	58	133	126	504	163	100	115	114	114	149	121	167	173	151	130	172	188	119	109	60	189	128	33	140	108	71	109	117	130	126	147	130
Tanz_13_Tanzania_2015	28	135	34	28	35	132	27	132	27	160	34	189	69	31	52	93	93	110	41	78	510	169	150	113	58	32	151	134	175	183	169	26	182	196	135	45	114	197	82	143	158	122	117	89	35	82	32	163	80
VC-21113_Nepal_2003_R1.trim.fq/1-65582	93	94	89	91	100	91	92	91	92	129	91	176	82	74	79	145	145	69	94	89	479	138	109	76	75	75	112	97	142	150	128	91	149	165	96	72	95	164	93	102	119	85	76	78	78	93	91	124	91
HC-46A1_Haiti_2010_R1.trim.fq/1-65582	29	110	31	33	36	107	28	107	28	147	33	194	46	6	27	104	104	85	44	53	497	156	125	92	35	7	126	113	160	166	144	29	165	181	112	20	113	182	57	118	135	101	94	72	14	57	29	140	59
HC-33A2_Haiti_2010_R1.trim.fq/1-65582	31	112	33	35	38	109	30	109	30	145	35	192	46	4	29	120	120	85	42	55	495	156	127	92	37	5	128	113	162	168	146	29	167	181	114	22	111	184	59	120	137	101	96	72	10	59	31	142	59
HC-32A1_Haiti_2010_R1.trim.fq/1-65582	29	108	31	33	36	105	28	105	28	145	33	192	44	4	25	122	122	83	42	51	495	154	123	90	33	7	124	111	158	164	142	29	163	179	110	18	111	180	55	116	133	99	92	70	14	55	29	138	57
DTU2015_491_PRJ1014_Vibrio_Cholerae_EVR_287_R1.trim.fq/1-65582	150	137	146	150	159	136	151	136	151	144	150	193	143	135	138	118	118	116	157	150	494	155	154	139	138	138	171	113	159	163	45	154	162	180	109	131	146	181	154	145	132	70	123	129	141	154	150	137	154
DTU2015_485_PRJ1014_Vibrio_Cholerae_EVR_120_R1.trim.fq/1-65582	153	142	149	153	162	139	154	139	154	149	153	196	146	138	141	147	147	119	160	153	499	158	157	142	141	141	174	116	162	166	46	157	165	183	112	134	149	184	157	148	135	73	126	132	144	157	153	140	157
ZB5_Zanzibar_2017	26	129	38	28	23	128	33	128	33	154	24	205	73	45	58	152	152	108	77	82	504	167	150	117	66	46	151	128	171	177	165	44	176	192	129	53	138	193	84	139	146	122	117	95	51	84	28	153	86
31_1_Kenya_2015	14	119	18	16	23	114	13	114	13	158	18	205	55	21	36	139	139	96	55	64	508	167	136	103	46	22	135	124	171	177	155	16	176	192	123	31	124	193	66	129	144	112	105	83	27	68	18	149	70
L174_DRC_2012	124	81	122	126	133	78	125	78	125	150	124	197	115	107	112	129	129	54	129	122	500	159	96	111	110	110	145	117	163	169	147	126	168	184	115	105	56	185	126	29	138	104	67	105	113	126	124	143	126
3289-CDC_China_1978_1.trim.fq/1-65582	203	194	195	201	204	195	204	195	204	99	193	150	200	194	197	91	91	175	210	209	449	90	213	198	197	195	226	108	116	94	200	213	63	137	148	190	201	138	211	200	121	157	182	142	200	213	201	126	211
VC-25_Nepal_2010_R1.trim.fq/1-65582	27	108	29	31	34	105	26	105	26	145	31	192	44	6	25	204	204	83	42	51	495	154	123	90	33	7	124	111	158	164	142	27	163	179	110	18	111	180	55	116	133	99	92	70	12	55	27	138	57
DTU2015_480_PRJ1014_Vibrio_Cholerae_CMC_032_R1.trim.fq/1-65582	163	152	159	163	172	149	164	149	164	157	163	206	156	148	151	118	118	129	170	163	507	168	167	152	151	151	182	126	172	176	14	167	175	193	122	144	159	194	167	158	145	83	138	142	154	167	163	148	167
6215_Kenya_2005	112	71	110	114	121	68	113	68	113	138	112	185	103	95	100	162	162	44	117	110	488	147	84	99	98	98	133	105	151	157	135	114	156	172	103	93	76	173	114	79	126	92	19	93	101	114	112	131	114
HC-42A1_Haiti_2010_R1.trim.fq/1-65582	28	109	30	30	35	106	27	106	27	144	32	191	45	7	26	81	81	84	41	52	494	153	124	89	32	6	125	112	157	165	143	26	164	180	111	19	110	179	56	117	134	100	91	69	11	56	28	139	56
2011EL-1089_Haiti_2010/1-65582	66	147	68	68	71	144	65	144	65	172	70	201	81	41	64	119	119	122	53	90	522	181	162	125	70	42	163	146	187	195	181	62	194	208	147	57	126	209	94	155	170	134	129	101	45	94	66	175	92
CNRVC930425_Burundi_1993	202	195	194	200	203	196	203	196	203	102	192	43	197	191	198	157	157	174	205	208	452	111	214	195	196	192	227	107	109	121	201	212	120	64	149	191	196	131	210	201	122	156	181	145	197	212	200	127	210
M66-2_Indonesia_1937/1-65582	5121	5113	5113	5119	5122	5114	5122	5114	5122	5018	5111	5051	5118	5110	5115	205	205	5094	5110	5127	5364	5007	5132	5116	5115	5113	5144	5025	5035	5013	5119	5127	4986	5056	5067	5108	5102	5057	5129	5119	5040	5074	5101	5061	5116	5131	5119	5045	5129
DTU2013_1334_PRJ941_Vibrio_cholerae_349_264_R1.trim.fq/1-65582	144	135	136	142	149	134	147	134	147	74	136	121	139	133	136	5123	5123	114	153	148	424	83	152	137	136	136	165	49	87	91	139	152	90	108	89	129	140	109	150	141	60	98	123	95	139	152	142	37	150
2921-CDC_China_1962_1.trim.fq/1-65582	188	179	180	186	189	180	189	180	189	86	178	135	185	179	182	145	145	160	195	194	436	75	198	183	182	180	211	93	101	79	185	198	46	122	133	175	186	123	196	185	106	142	167	129	185	198	186	111	196
CNRVC170179_Yemen_2017	24	125	28	24	33	122	21	122	21	158	28	205	63	27	44	189	189	100	57	70	508	167	138	105	50	26	141	126	173	181	159	10	180	196	127	37	124	195	74	133	150	114	107	83	27	74	28	155	72
DR1_Tanzania_2017	20	131	32	24	15	132	27	132	27	156	22	203	71	39	54	135	135	112	71	80	506	165	152	119	64	40	153	128	169	175	169	36	174	190	133	49	140	191	82	143	146	126	119	93	45	82	20	153	86
DTU2013_1340_PRJ941_Vibrio_cholerae_305_AD1697_R1.trim.fq/1-65582	150	141	142	148	155	140	153	140	153	80	142	127	145	139	142	141	141	120	159	154	430	89	158	143	142	142	173	55	93	97	145	158	96	114	95	135	146	115	156	147	66	104	129	101	145	158	148	45	156
DTU2013_1337_PRJ941_Vibrio_cholerae_816_ct_634_R1.trim.fq/1-65582	186	177	178	184	191	176	189	176	189	116	178	163	181	175	178	151	151	156	195	190	466	125	194	179	178	178	205	91	129	133	181	194	132	150	131	171	182	151	192	183	102	140	165	137	181	194	184	73	192
D118-CDC_China_1961_1.trim.fq/1-65582	328	319	320	326	329	320	329	320	329	224	318	275	325	319	322	187	187	300	335	334	574	215	338	323	322	320	351	233	241	219	325	338	188	262	273	315	326	263	336	325	246	282	307	269	325	338	326	251	336
2011EL-2323_Haiti_2011_R1.fastq.trim/1-65582	34	113	36	36	41	108	33	108	33	144	38	191	51	11	32	329	329	88	45	58	494	153	128	93	38	10	129	112	159	167	145	28	166	182	113	25	112	181	62	121	136	100	95	71	11	62	34	141	60
CNRVC980026_Comoros_1998	90	49	88	92	99	46	91	46	91	116	90	161	79	71	76	123	123	24	93	88	466	125	62	75	76	74	109	83	129	133	111	92	132	148	79	69	52	151	92	55	102	70	33	71	77	92	90	107	92
2009V-1046_USA_SxxPakistanxxE_2009/1-65582	92	145	94	94	99	142	93	142	93	176	94	205	41	69	78	59	59	120	55	46	526	185	160	123	74	72	161	144	191	199	179	90	198	212	145	71	124	213	50	153	168	134	127	101	75	50	92	173	50
S13P83_Pakistan_2010_1.trim.fq/1-65582	79	130	81	81	86	127	80	127	80	161	81	206	28	58	65	155	155	105	76	9	511	170	145	108	61	59	146	129	174	182	164	77	181	195	130	58	127	196	13	138	151	121	112	88	62	7	79	156	7
DTU2013_1335_PRJ941_Vibrio_cholerae_510_77_R1.trim.fq/1-65582	174	165	166	172	179	164	177	164	177	100	166	151	169	163	166	140	140	146	185	180	450	113	184	169	168	166	199	77	117	121	171	184	120	138	121	161	172	139	180	173	90	128	155	123	171	184	172	63	182
6201_Kenya_2007_R1.trim.fq/1-65582	110	71	108	112	119	68	111	68	111	134	110	181	101	93	98	175	175	44	113	108	484	143	84	97	96	96	131	101	149	155	133	110	154	170	101	91	72	171	112	77	124	88	3	89	97	112	110	129	112
6191_Kenya_2005_R1.trim.fq/1-65582	115	78	113	115	124	77	116	77	116	121	115	176	108	100	105	81	81	51	118	115	471	136	93	102	101	101	138	102	144	150	138	115	149	167	104	98	79	164	119	84	125	93	14	86	102	119	115	130	117
KG1_Tanzania_2015	15	122	19	17	22	119	18	119	18	153	19	200	58	28	43	88	88	101	62	69	503	162	141	108	53	29	142	121	166	172	160	27	171	187	128	38	129	188	71	132	141	117	108	84	34	73	17	148	75
CNRVC980081_Tanzania_1998	106	67	104	106	115	64	107	64	107	126	106	155	95	85	94	132	132	40	87	104	476	135	80	89	90	88	127	95	141	149	129	104	148	162	95	87	46	163	108	73	118	84	47	81	89	108	106	123	104
VC-12_Nepal_2010_R1.trim.fq/1-65582	110	113	106	110	117	110	109	110	109	150	108	197	99	91	96	77	77	88	113	106	500	159	128	3	94	94	69	116	163	169	147	110	168	184	115	89	116	185	110	121	138	104	97	97	97	110	108	143	110
DTU2013_1358_PRJ941_Vibrio_cholerae_P43_V_cholerae_El_Tor_Inaba_R1.trim.fq/1-65582	113	164	115	117	120	161	114	161	114	203	115	250	102	94	97	123	123	141	116	109	553	212	179	148	97	97	180	169	216	220	198	115	218	237	166	90	169	238	113	172	189	157	150	126	102	113	113	194	115
S9KCH9_Pakistan_2010_1.trim.fq/1-65582	102	105	98	102	109	102	101	102	101	142	100	189	91	83	88	174	174	80	105	98	492	151	120	35	86	86	69	108	155	161	139	102	160	176	107	81	108	177	102	113	130	96	89	89	89	102	100	135	102
L201_DRC_2012	125	82	123	125	134	79	126	79	126	149	125	198	116	108	113	115	115	57	128	123	499	160	99	110	109	109	146	120	164	172	150	125	171	187	118	106	55	186	127	32	141	107	68	106	112	127	125	146	125
3595-CDC_China_1983_1.trim.fq/1-65582	166	159	158	164	167	160	167	160	167	62	156	113	163	157	162	92	92	138	173	172	412	73	178	161	160	158	193	71	79	83	165	176	82	100	113	155	164	101	174	165	86	120	145	106	163	176	162	91	174
CNRVC170160_South_Sudan_2017	134	91	132	136	141	88	135	88	135	158	134	207	125	117	120	169	169	66	139	132	508	169	106	121	120	118	153	127	173	177	155	136	176	194	123	113	66	195	136	5	146	114	77	115	123	136	134	151	136
642345-CDC_China_1964_1.trim.fq/1-65582	171	162	163	169	172	163	172	163	172	69	161	118	168	162	165	101	101	143	178	177	419	58	181	166	165	163	194	76	84	62	168	180	45	105	116	158	169	106	179	168	89	125	150	112	168	181	169	94	179
F8D25_Pakistan_2010_1.trim.fq/1-65582	63	116	65	67	70	113	64	113	64	153	65	200	10	44	49	172	172	91	66	21	503	162	131	98	47	47	132	119	166	172	150	65	171	187	118	42	119	188	25	124	141	107	100	78	52	25	63	146	29
1346_Mozambique_2005_R1.trim.fq/1-65582	148	137	144	148	157	134	147	134	147	140	146	187	141	133	138	126	126	114	155	148	490	149	154	137	136	136	171	111	153	159	113	152	158	174	109	131	144	175	152	145	132	52	123	127	139	152	148	137	152
2015EL-1158_Kenya_unkn_1.trim.fq/1-65582	14	119	20	18	23	114	13	114	13	156	18	203	55	23	38	147	147	96	57	64	506	165	136	103	46	24	137	124	169	175	155	18	174	190	121	33	124	191	66	129	144	112	105	81	29	66	18	151	70
H1_Haiti_2010/1-65582	54	135	56	58	59	132	53	132	53	166	58	195	69	29	52	129	129	110	43	78	516	175	150	115	60	32	151	136	179	185	169	54	184	198	135	45	118	201	82	143	158	124	119	95	37	82	54	163	82
ZB4_Zanzibar_2017	22	131	30	24	19	130	29	130	29	162	28	213	73	41	56	145	145	110	75	82	512	175	150	119	66	40	153	134	179	185	167	36	184	200	133	51	140	201	84	141	154	124	117	97	47	86	26	161	88
HC-19A1_Haiti_2010_R1.trim.fq/1-65582	30	111	32	34	37	108	29	108	29	146	34	193	47	7	28	141	141	86	43	54	496	155	126	93	36	8	127	112	161	167	145	28	166	182	113	21	112	183	58	119	136	100	95	71	13	58	30	141	60
B9632_Rwanda_1998	176	169	168	174	177	170	177	170	177	74	166	39	171	165	172	121	121	148	179	182	424	83	188	169	170	166	203	79	83	95	175	184	94	38	123	165	170	105	184	175	96	126	155	117	169	186	174	101	184
HCUF01_Haiti_2010_R1.trim.fq/1-65582	31	110	33	33	36	107	30	107	30	143	35	192	48	6	29	179	179	85	44	55	493	154	125	90	35	3	126	113	158	166	144	29	165	181	112	22	111	180	59	118	135	101	92	70	12	59	31	140	59
CP1041_Zambia_2004_R1.trim.fq/1-65582	105	64	103	105	114	61	106	61	106	129	105	176	96	88	93	120	120	37	108	103	479	138	79	90	89	89	126	98	142	150	128	105	149	165	96	86	51	164	107	56	119	85	46	84	92	107	105	124	105
7686_Kenya_2009_R1.trim.fq/1-65582	124	85	122	124	131	84	125	84	125	140	124	187	117	109	114	74	74	60	125	124	490	149	42	111	110	110	147	115	155	163	149	124	162	178	117	107	86	177	128	91	138	104	65	99	111	128	124	143	126
C8465_Burundi_1992	173	166	165	171	174	167	172	167	172	71	163	34	168	162	169	95	95	145	178	179	421	82	185	166	167	163	200	78	82	92	172	183	91	45	118	162	169	104	181	172	93	127	152	116	168	183	171	98	181
A481_Djibouti_2007_R1.trim.fq/1-65582	132	99	126	132	137	98	133	98	133	92	126	155	125	117	122	176	176	70	131	132	442	115	78	119	118	116	155	87	123	129	147	132	128	146	105	115	100	143	136	107	114	98	81	73	119	136	132	119	132
GP160_India_1980_1.fastq.trim/1-65582	166	159	158	164	167	160	167	160	167	64	156	113	163	157	162	109	109	138	173	172	414	53	178	161	160	158	193	71	79	61	165	176	60	100	113	155	164	101	174	165	86	120	145	107	163	176	164	91	174
AHV1003-CDC_China_2010_1.trim.fq/1-65582	105	106	101	105	112	103	104	103	104	143	103	192	94	86	89	169	169	81	108	101	493	154	121	36	89	89	50	109	158	162	140	105	161	179	108	82	111	178	105	114	131	99	92	90	92	105	103	136	105
CP1050_Bangladesh_2010_R1.trim.fq/1-65582	53	110	55	55	60	107	52	107	52	143	55	190	46	32	37	116	116	85	52	53	493	152	125	90	7	33	126	111	156	164	144	51	163	179	112	30	111	178	57	118	133	101	92	68	38	57	53	138	57
DTU2014_1056_PRJ941_Vibrio_cholerae_4053023724_R1.trim.fq/1-65582	53	106	53	57	60	101	56	101	56	145	55	192	44	38	41	120	120	83	60	53	495	154	123	90	41	41	124	111	158	164	142	59	163	179	110	36	111	180	55	116	131	99	92	68	46	57	53	138	59
SF20014_Bangladesh_1969.fastq.trim/1-65582	194	187	186	190	195	188	195	188	195	88	184	137	191	185	190	116	116	166	197	200	438	33	206	187	186	184	221	97	105	91	193	200	90	128	141	183	188	127	202	193	114	146	171	131	187	204	192	119	200
CNRVC160462_South_Sudan_2016	143	100	143	145	152	97	148	97	148	173	143	220	138	132	133	197	197	79	154	147	523	182	119	136	135	135	168	140	186	190	168	151	189	207	136	128	81	208	149	22	157	127	92	130	138	151	143	164	151
VC-4_Nepal_2010_R1.trim.fq/1-65582	113	116	109	111	120	113	112	113	112	151	111	198	102	94	99	110	110	91	114	109	501	160	131	4	95	95	72	119	164	172	150	111	171	187	118	92	117	186	113	124	141	107	98	98	98	113	111	146	111
DTU2013_1375_PRJ941_Vibrio_cholerae_VC_O1_9_R1.trim.fq/1-65582	148	139	140	146	153	138	151	138	151	80	140	127	143	139	140	126	126	120	159	154	430	89	158	143	142	142	173	55	93	97	145	158	96	114	95	135	146	115	154	147	64	104	129	101	145	158	146	71	156
HC-20A2_Haiti_2010/1-65582	47	126	49	49	52	123	46	123	46	151	51	180	62	22	45	149	149	101	34	71	501	160	141	104	51	23	142	125	166	174	160	41	173	185	126	38	105	188	75	134	149	113	108	80	24	75	47	154	71
RND19191_Russia_2001/1-65582	108	187	110	110	113	184	107	184	107	214	112	242	123	83	106	136	136	162	97	132	564	223	202	165	112	84	203	188	229	237	221	102	236	250	189	99	168	251	136	195	212	174	169	143	85	136	108	217	134
CNRVC170204_Yemen_2017	31	132	35	31	40	129	28	129	28	163	35	212	70	34	51	197	197	105	64	77	513	174	147	112	57	33	148	131	180	188	166	5	187	203	134	44	131	200	81	140	157	121	114	88	34	81	35	162	79
V5_India_1989_1.fastq.trim/1-65582	97	90	93	97	108	87	98	87	98	93	97	140	94	86	91	142	142	67	108	101	443	102	107	90	89	89	124	64	106	112	98	105	111	127	62	84	97	128	105	96	85	55	74	76	92	105	97	90	105
Tanz_41_Tanzania_2015	36	143	42	36	43	140	35	140	35	166	42	197	77	39	60	100	100	118	49	86	516	177	158	121	66	40	159	140	183	191	177	34	190	204	143	53	122	205	90	151	166	128	125	95	43	90	40	171	88
DTU2013_1364_PRJ941_Vibrio_cholerae_P25_V_cholerae_El_Tor_Ogawa_R1.trim.fq/1-65582	55	106	57	59	62	103	56	103	56	143	57	190	44	36	39	153	153	83	58	51	493	152	121	90	39	39	120	111	156	160	140	57	159	177	106	32	111	178	55	114	131	99	92	66	44	55	55	134	57
DTU2015_490_PRJ1014_Vibrio_Cholerae_EVR_285_R1.trim.fq/1-65582	154	143	150	154	163	140	155	140	155	150	154	197	147	139	142	116	116	120	161	154	500	159	158	143	142	142	173	117	163	167	47	158	166	184	113	135	150	185	158	149	136	72	127	133	145	158	154	139	158
2848-CDC_China_1988_1.trim.fq/1-65582	105	98	103	105	116	95	108	95	108	83	105	130	102	94	97	153	153	75	114	109	433	92	113	98	97	97	130	50	96	100	100	113	99	117	50	90	103	118	113	104	69	59	84	76	100	113	105	74	111
DTU2014_1055_PRJ941_Vibrio_cholerae_4053024303_R1.trim.fq/1-65582	53	114	59	59	62	109	58	109	58	145	55	190	48	42	47	108	108	91	64	59	495	154	131	96	47	45	132	111	158	164	150	65	163	177	114	42	117	180	61	124	131	107	100	74	50	61	53	138	65
A27_Peru_1991_1.fastq.trim/1-65582	242	235	234	240	243	236	243	236	243	138	232	187	239	233	238	124	124	214	247	248	488	127	254	237	236	234	269	145	155	135	241	250	134	176	189	231	238	177	250	241	162	194	221	181	237	252	240	167	250
L254_Zambia_2012	116	75	114	118	125	72	117	72	117	146	116	193	107	101	104	245	245	52	123	116	496	155	94	105	104	104	139	113	159	165	143	120	164	180	111	99	40	181	118	55	132	100	65	101	107	120	116	139	120
A482_Djibouti_2007_R1.trim.fq/1-65582	133	102	129	135	140	101	134	101	134	101	131	166	126	118	123	85	85	75	134	133	451	126	69	120	119	117	154	92	134	140	146	133	139	157	110	116	103	154	137	110	119	99	84	80	120	137	135	124	135
6212_Kenya_2007	110	77	106	112	121	78	111	78	111	120	112	171	105	97	102	112	112	54	115	112	470	133	94	99	98	98	135	97	139	147	137	112	146	162	105	95	80	161	116	85	120	92	29	85	99	116	112	127	114
DTU2015_512_PRJ1014_Vibrio_Cholerae_CMC_091_R1.trim.fq/1-65582	152	143	148	152	161	138	155	138	155	152	152	199	147	141	142	87	87	122	163	156	502	161	160	145	144	144	177	119	165	169	49	160	168	186	115	137	152	187	158	151	136	74	129	135	147	160	152	143	160
CNRVC930170_DRC_1984	168	157	160	166	169	158	169	158	169	66	158	87	163	157	162	153	153	140	173	174	416	77	178	161	162	158	193	73	75	85	165	178	84	74	113	155	164	97	176	165	86	122	147	111	163	178	166	91	176
HC-39A1_Haiti_2010_R1.trim.fq/1-65582	28	109	30	30	35	106	27	106	27	144	32	191	45	5	26	167	167	84	41	52	494	153	124	89	32	4	125	112	157	165	143	26	164	180	111	19	110	179	56	117	134	100	91	69	11	56	28	139	56
VC-10_Nepal_2010_R1.trim.fq/1-65582	109	112	105	109	116	109	108	109	108	149	107	196	98	90	95	119	119	87	112	105	499	158	127	2	93	93	70	115	162	168	146	109	167	183	114	88	115	184	109	120	137	103	96	96	96	109	107	142	109
A184_Colombia_1992_1.fastq.trim/1-65582	240	233	232	236	241	234	241	234	241	130	230	183	237	231	236	122	122	210	243	246	480	123	252	233	232	230	267	139	151	135	239	246	134	174	187	229	234	171	248	239	160	190	217	173	233	250	238	165	246
DTU2015_497_PRJ1014_Vibrio_Cholerae_BRH_121B_R1.trim.fq/1-65582	153	142	149	153	162	139	154	139	154	149	153	196	146	138	141	243	243	119	160	153	499	158	157	142	141	141	174	116	162	166	8	157	165	183	112	134	149	184	157	148	135	71	128	132	144	157	153	140	157
CNRVC940051_Rwanda_1988	175	168	167	173	176	169	176	169	176	73	165	38	170	164	171	152	152	147	178	181	423	82	187	168	169	165	202	78	82	94	174	183	93	37	122	164	169	104	183	174	95	125	154	116	168	185	173	100	183
MZ1_Tanzania_2016	20	119	26	20	25	120	23	120	23	148	14	197	65	33	48	178	178	100	67	74	498	159	140	107	58	34	141	122	163	169	157	30	168	184	123	43	128	185	76	131	142	114	107	87	39	78	20	149	80
DTU2015_487_PRJ1014_Vibrio_Cholerae_EVR_122_R1.trim.fq/1-65582	153	142	149	153	162	139	154	139	154	147	153	194	146	138	141	129	129	119	160	153	497	156	157	142	141	141	174	116	160	164	48	157	163	181	112	134	149	182	157	148	133	75	126	132	144	157	153	138	157
Tanz_56_Tanzania_2012	192	157	190	192	203	154	197	154	197	210	192	239	185	175	184	152	152	130	177	194	560	219	170	179	180	178	217	179	225	233	219	194	232	246	181	177	136	247	198	163	202	174	105	167	179	198	192	207	194
HC-38A1_Haiti_2010_R1.trim.fq/1-65582	30	109	30	32	37	106	29	106	29	144	34	189	45	5	28	167	167	84	41	54	494	153	124	87	34	4	125	112	157	165	143	28	164	178	111	21	108	179	58	117	134	100	91	71	11	58	30	139	58
DTU2013_1370_PRJ941_Vibrio_cholerae_P48_V_cholerae_Ei_Tor_Ogawa_R1.trim.fq/1-65582	110	111	106	110	117	108	109	108	109	148	108	197	99	91	94	119	119	88	113	106	498	159	126	37	94	94	51	116	163	167	145	110	166	184	113	87	116	185	110	119	136	104	97	97	97	110	108	141	110
DTU2013_1349_PRJ941_Vibrio_cholerae__TC_22_R1.trim.fq/1-65582	28412	28411	28404	28412	28415	28411	28413	28411	28413	28303	28405	28362	28411	28407	28412	121	121	28387	28421	28420	28636	28306	28426	28411	28410	28408	28441	28320	28330	28320	28413	28422	28299	28351	28362	28405	28413	28348	28422	28416	28338	28367	28396	28356	28411	28424	28410	28344	28420
F16KTH6_Pakistan_2010_1.trim.fq/1-65582	77	132	81	83	84	129	78	129	78	169	79	216	30	60	65	28421	28421	107	82	9	519	178	147	114	63	63	148	135	182	188	166	81	187	203	134	58	135	204	13	140	157	123	116	94	68	5	77	162	13
DTU2015_474_PRJ1014_Vibrio_Cholerae_CMC_026_R1.trim.fq/1-65582	164	153	160	164	171	150	165	150	165	158	164	205	157	149	152	142	142	130	171	164	508	167	168	153	152	150	185	127	171	175	15	168	174	192	123	145	160	193	168	159	146	84	139	143	155	168	164	151	168
G7555_Bangladesh_1969.trim.fq/1-65582	164	157	156	160	165	158	165	158	165	58	154	107	161	155	160	163	163	136	167	170	408	1	176	157	156	154	191	67	75	61	163	170	60	98	111	153	158	97	172	163	84	116	141	101	157	174	162	89	170
CNRVC980047_DRC_1988	179	172	171	177	180	173	180	173	180	79	169	64	176	170	175	167	167	151	186	185	429	88	191	174	173	171	204	84	86	98	178	189	97	49	126	168	177	108	187	178	99	133	158	122	176	189	177	102	187
HC-47A1_Haiti_2010_R1.trim.fq/1-65582	33	110	35	37	40	107	32	107	32	141	35	186	46	8	29	182	182	85	42	55	491	150	125	90	37	9	126	109	154	160	144	33	159	173	110	22	109	176	59	118	131	101	94	68	16	59	33	136	59
CNRVC170185_Yemen_2017	27	128	31	27	36	125	24	125	24	161	31	208	66	30	47	120	120	103	60	73	511	170	143	108	53	29	144	129	176	184	162	1	183	199	130	40	127	198	77	136	153	117	110	86	30	77	31	158	75
2015EL-1160_Kenya_2015	29	132	33	31	36	129	26	129	26	159	33	188	66	28	49	138	138	107	40	75	509	168	147	112	57	31	148	131	174	180	166	25	179	193	132	42	113	196	79	140	155	119	116	88	34	79	33	160	79
HC-70A1_Haiti_2010_R1.trim.fq/1-65582	32	113	34	34	37	110	31	110	31	138	36	189	49	11	30	142	142	86	43	56	488	151	128	93	36	8	129	110	157	165	145	28	164	180	115	23	112	177	60	121	136	102	95	67	13	60	32	141	60
DTU2013_914_PRJ923_Vibrio_cholera_011_17A_R1.trim.fq/1-65582	46	111	48	50	53	108	45	108	45	150	48	197	49	25	6	123	123	88	39	56	500	159	126	95	38	28	127	116	163	167	145	46	166	184	113	7	116	185	60	119	136	104	97	75	33	60	46	141	62
C8466_Burundi_1992	177	166	169	173	178	171	178	171	178	67	167	38	174	168	173	121	121	149	182	183	417	84	189	170	169	167	204	82	82	96	176	185	95	49	124	166	173	104	185	176	95	131	154	118	172	187	173	102	183
3075-CDC_China_1974_1.trim.fq/1-65582	250	241	242	248	251	242	251	242	251	148	240	197	247	241	244	176	176	222	257	256	498	137	258	245	244	242	273	155	163	141	247	260	110	184	195	237	248	185	258	247	168	204	229	191	247	260	248	173	258
F7D30_Pakistan_2010_1.trim.fq/1-65582	72	127	76	78	79	124	73	124	73	164	74	211	25	55	60	251	251	102	77	2	514	173	142	109	58	58	143	130	177	183	161	76	182	198	129	53	130	199	4	135	152	118	111	89	63	6	72	157	14
CNRVC150165_South_Sudan_2015	134	89	132	136	143	86	135	86	135	158	134	203	123	115	120	137	137	64	135	132	508	167	104	119	120	118	153	125	171	175	155	136	174	190	121	113	62	193	136	9	144	114	77	113	121	136	134	149	134
SG1_Tanzania_2017	15	124	23	17	28	123	0	123	0	155	25	204	64	30	45	99	99	103	64	73	505	166	143	110	55	31	144	127	170	176	160	25	175	191	126	40	131	192	75	132	147	117	110	88	36	75	19	154	79
HC-77A1_Haiti_2010_R1.trim.fq/1-65582	35	114	37	37	42	109	34	109	34	145	39	190	48	8	31	134	134	89	44	57	495	154	129	92	37	9	130	115	158	166	146	33	165	179	114	24	113	180	61	122	137	103	96	72	14	61	35	142	61
DTU2013_1357_PRJ941_Vibrio_cholerae_P42_V_cholerae_El_Tor_Inaba_R1.trim.fq/1-65582	188	239	190	192	195	236	189	236	189	280	190	327	177	171	172	124	124	218	193	186	630	289	256	225	174	174	257	246	293	297	275	192	296	314	243	167	246	315	188	249	264	234	227	203	179	190	188	271	192
VC-14_Nepal_2010_R1.trim.fq/1-65582	30	111	30	34	37	108	29	108	29	144	34	193	47	9	28	249	249	86	45	54	494	155	126	93	36	10	127	112	159	165	145	30	164	180	113	21	114	181	58	119	134	102	95	71	15	58	30	139	60
DTU2015-837-PRJ1014-Vibrio-cholerae-13ARSCMC-018-706_S2_L001_R1_001.trim.fq/1-65582	162	151	158	162	171	150	163	150	163	150	162	203	155	149	152	121	121	130	171	164	500	165	170	153	152	152	187	123	169	175	21	168	174	190	123	147	160	191	166	161	142	86	139	139	155	168	162	149	168
CNRVC170176_Yemen_2016	27	126	31	27	36	123	24	123	24	159	31	204	62	26	45	161	161	101	56	71	509	168	141	104	51	25	142	127	174	182	160	5	181	195	128	38	123	196	75	134	151	115	108	84	26	75	31	156	73
2011EL-2314H_Haiti_2011_R1.fastq.trim/1-65582	34	113	36	36	41	110	33	110	33	144	38	191	51	13	32	136	136	88	45	58	494	153	128	93	38	12	129	112	159	167	147	28	166	182	115	25	112	181	62	121	136	102	95	69	13	62	34	141	60
DTU2014_1057_PRJ941_Vibrio_cholerae_4053024306_R1.trim.fq/1-65582	315	320	313	315	324	317	318	317	318	355	313	403	308	302	305	123	123	299	324	317	705	366	339	250	305	305	262	323	370	376	358	321	375	391	322	300	327	392	319	332	343	315	308	306	308	321	313	350	321
DTU2013_1361_PRJ941_Vibrio_cholerae_P1_V_cholerae_El_tor_Ogawa_R1.trim.fq/1-65582	192	193	188	192	199	190	191	190	191	232	190	279	181	173	176	330	330	170	195	188	582	241	208	121	176	176	131	198	245	249	227	192	248	266	195	169	198	267	192	201	218	186	179	179	179	192	190	223	192
DTU2015_470_PRJ1014_Vibrio_Cholerae_CMC_022_R1.trim.fq/1-65582	162	153	158	162	169	148	165	148	165	158	160	205	157	151	152	203	203	132	173	166	508	167	170	155	154	152	187	129	171	175	15	170	174	192	125	147	162	193	168	161	146	86	141	145	157	170	162	153	170
MB2_Tanzania_2017	9	124	19	13	20	123	18	123	18	155	15	204	64	32	47	163	163	105	66	73	505	166	145	112	57	33	146	125	170	176	162	27	175	191	126	42	133	192	75	136	145	119	112	88	38	75	13	152	79
PRL5_India_1980_1.fastq.trim/1-65582	125	118	119	121	134	117	128	117	128	61	117	108	120	114	119	134	134	95	130	129	411	70	135	116	115	115	150	30	76	84	122	129	83	99	72	112	119	98	133	126	53	77	102	72	116	133	123	58	129
863-CDC_Mauritania_1986_1.trim.fq/1-65582	254	245	246	252	255	246	255	246	255	150	244	201	251	245	248	128	128	224	261	260	500	139	264	249	248	246	277	157	167	145	251	264	144	188	199	241	252	187	262	251	172	208	233	193	251	264	252	177	262
4551_India_2007_R1.trim.fq/1-65582	104	105	100	104	111	102	103	102	103	142	102	189	93	85	90	255	255	82	105	100	492	151	122	33	88	88	67	108	157	163	141	102	162	178	109	83	108	179	104	115	132	96	91	89	89	104	102	137	104
2011EL-2315_Haiti_2011_R1.fastq.trim/1-65582	33	112	35	35	40	109	32	109	32	145	37	192	50	10	31	115	115	87	44	57	495	154	127	92	37	9	128	113	160	168	146	27	167	183	114	24	111	182	61	120	137	101	94	70	10	61	33	142	59
2744-CDC_China_1962_1.trim.fq/1-65582	329	318	321	327	330	319	330	319	330	227	319	276	326	320	323	122	122	301	336	335	575	216	339	324	323	321	352	234	242	220	326	337	191	263	274	316	327	264	337	326	247	283	308	270	326	339	327	252	337
CNRVC170182_Yemen_2017	31	132	35	31	40	129	28	129	28	163	35	210	70	34	51	328	328	107	64	77	513	172	147	112	57	33	148	131	178	186	166	5	185	201	134	44	131	200	81	140	155	121	114	90	34	81	35	160	79
6311-CDC_Indonesia_1961_1.trim.fq/1-65582	248	239	240	246	249	240	249	240	249	146	238	194	245	239	242	142	142	220	255	254	496	135	258	243	242	240	269	153	161	139	245	258	108	182	193	235	246	183	256	245	166	202	227	189	245	258	246	169	256
Tanz_93_Tanzania_2012	178	143	176	178	189	140	183	140	183	196	178	225	171	161	170	249	249	116	163	180	546	205	156	165	166	164	203	165	211	219	205	180	218	232	167	163	122	233	184	149	188	160	91	153	165	184	178	193	180
F5333_Tanzania_1998	83	44	83	85	94	41	88	41	88	113	83	158	78	72	75	153	153	23	94	89	463	122	61	76	77	75	110	82	126	130	112	93	129	145	78	70	53	148	91	54	99	71	32	68	78	93	83	106	93
S10P57_Pakistan_2010_1.trim.fq/1-65582	65	116	67	67	72	113	66	113	66	147	67	192	14	44	51	54	54	89	62	21	497	156	129	94	47	45	132	115	160	168	148	63	167	181	114	44	113	182	25	122	137	105	96	72	48	25	65	142	21
S16HH1_Pakistan_2010_1.trim.fq/1-65582	74	127	76	78	81	124	75	124	75	164	76	209	23	53	60	126	126	102	75	4	514	173	142	107	58	56	143	130	177	183	161	76	182	196	129	53	128	199	8	135	152	118	111	89	61	8	74	157	14
3270-CDC_China_1977_1.trim.fq/1-65582	160	151	152	158	161	152	161	152	161	60	150	101	157	151	154	137	137	132	167	166	410	69	170	155	154	152	185	65	35	77	157	170	76	88	105	147	158	57	168	157	78	114	139	103	157	170	158	83	168
DTU2015_493_PRJ1014_Vibrio_Cholerae_BRH_118_R1.trim.fq/1-65582	152	141	148	152	161	138	153	138	153	150	152	197	145	139	140	161	161	120	161	154	500	159	158	143	142	142	173	117	163	167	9	158	166	184	113	135	150	185	156	149	134	74	129	133	145	158	152	139	158
S4KCH16_Pakistan_2010_1.trim.fq/1-65582	104	107	100	104	111	104	103	104	103	144	102	191	93	85	90	151	151	82	107	100	494	153	122	35	88	88	69	110	157	163	141	104	162	178	109	83	110	179	104	115	132	98	91	91	91	104	102	137	104
DTU2013_1341_PRJ941_Vibrio_cholerae_V_cholerae_El_Tor_Inaba_22115_R1.trim.fq/1-65582	139	130	135	139	148	127	140	127	140	135	139	182	132	124	129	117	117	105	146	139	485	144	145	128	127	127	162	102	148	154	92	143	153	169	100	122	135	170	143	136	123	59	114	118	130	143	139	128	143
HC-71A1_Haiti_2010_R1.trim.fq/1-65582	28	109	30	32	35	106	27	106	27	144	32	191	45	5	26	140	140	84	41	52	494	153	124	91	34	6	125	110	159	165	143	26	164	180	111	19	110	181	56	117	134	98	93	69	11	56	28	139	58
HC-65A1_Haiti_2010_R1.trim.fq/1-65582	28	109	30	32	35	106	27	106	27	146	32	193	45	5	26	119	119	84	43	52	496	155	124	91	34	6	125	112	159	165	143	28	164	180	111	19	112	181	56	117	134	100	93	71	13	56	28	139	58
CNRVC170164_South_Sudan_2017	135	96	133	137	142	91	138	91	138	163	135	212	128	122	125	119	119	71	144	137	513	174	113	126	125	123	160	132	178	184	162	141	183	199	130	120	71	200	139	12	151	119	82	120	128	141	135	158	141
Tanz_19_Tanzania_2015	30	135	36	30	37	132	29	132	29	160	34	189	69	31	52	106	106	110	41	78	510	169	150	113	58	32	151	134	175	183	169	26	182	196	135	45	114	197	82	143	158	122	117	89	35	82	34	163	80
DTU2015_475_PRJ1014_Vibrio_Cholerae_CMC_027_R1.trim.fq/1-65582	164	153	160	164	173	150	165	150	165	160	164	207	157	149	152	145	145	130	171	164	510	169	168	153	152	152	185	127	173	177	13	168	176	194	123	145	160	195	168	159	146	82	139	143	155	168	164	151	168
4a2e7110_Kenya_2009	143	102	141	145	150	99	142	99	142	163	143	212	134	126	129	163	163	77	146	141	513	176	11	130	129	127	162	134	180	184	164	145	183	201	130	122	105	202	145	108	153	123	86	122	132	145	143	158	145
7687_Kenya_2009_R1.trim.fq/1-65582	121	82	119	121	130	79	122	79	122	145	121	192	112	104	109	112	112	55	124	119	495	154	37	106	105	105	142	114	158	166	144	121	165	181	112	102	83	180	123	88	135	101	62	100	108	123	121	140	121
2010EL-1786_Haiti_2010/1-65582	169	160	165	167	178	157	170	157	170	153	169	186	162	152	159	92	92	135	154	169	503	164	175	156	155	155	192	124	170	178	136	169	177	193	128	152	143	192	173	166	149	73	142	138	156	173	169	154	169
C6706-CDC_Peru_1991_1.trim.fq/1-65582	260	251	252	258	261	252	261	252	261	158	250	207	257	251	254	170	170	232	267	266	508	147	270	255	254	252	285	165	173	151	257	270	150	194	205	247	258	195	268	257	178	214	239	201	257	270	258	183	268
CNRVC000043_Uganda_2000	97	54	95	99	106	51	98	51	98	123	97	168	86	78	83	261	261	29	100	95	473	132	63	82	83	81	114	90	136	140	118	99	139	155	86	76	59	158	99	62	109	77	40	78	84	99	97	112	99
DTU2015-847-PRJ1014-Vibrio-cholerae-13ARSCMC-030-757_S8_L001_R1_001.trim.fq/1-65582	161	150	157	161	170	147	162	147	162	159	161	206	154	148	151	64	64	129	170	163	509	168	169	152	151	151	186	126	172	178	16	167	177	193	124	146	159	194	165	160	145	85	138	142	154	167	161	152	167
2914-CDC_China_1966_1.trim.fq/1-65582	180	171	172	178	181	172	181	172	181	74	170	127	177	171	174	160	160	150	187	186	424	67	190	175	174	172	203	83	93	71	175	189	40	114	125	167	178	113	188	177	98	134	159	119	177	190	178	103	188
VC-21_Nepal_2010_R1.trim.fq/1-65582	111	114	107	111	118	111	110	111	110	147	109	196	100	92	97	181	181	89	114	107	497	158	129	6	95	95	72	115	162	168	148	111	167	183	116	90	117	184	111	122	137	103	98	96	98	111	109	142	111
DTU2015_477_PRJ1014_Vibrio_Cholerae_CMC_029_R1.trim.fq/1-65582	163	152	159	163	172	149	164	149	164	161	163	208	156	150	151	124	124	131	172	165	511	170	169	154	153	153	186	128	174	178	14	169	177	195	124	146	161	196	167	160	145	83	140	144	156	169	163	152	169
A32_Peru_1991_1.fastq.trim/1-65582	240	231	232	238	241	234	241	234	241	136	230	187	237	231	236	162	162	212	247	246	486	127	252	235	234	232	267	145	153	133	239	250	132	174	187	229	238	175	248	239	158	194	219	181	237	250	238	165	248
DTU2013_1339_PRJ941_Vibrio_cholerae_184_AD112_R1.trim.fq/1-65582	152	145	144	150	157	144	155	144	155	82	144	129	147	141	146	241	241	122	161	156	432	91	162	145	144	144	177	57	95	101	149	158	100	116	99	139	148	117	158	151	70	106	131	103	147	160	150	57	158
CNRVC170199_Yemen_2017	27	128	31	27	36	125	24	125	24	161	31	208	66	30	47	155	155	103	60	73	511	170	143	108	53	29	144	129	176	184	162	1	183	199	130	40	127	198	77	136	153	117	110	86	30	77	31	158	75
F5D38_Pakistan_2010_1.trim.fq/1-65582	73	126	75	77	80	123	74	123	74	163	75	210	24	54	59	138	138	101	76	3	513	172	141	108	57	57	142	129	176	182	160	75	181	197	128	52	129	198	7	134	151	117	110	88	62	7	73	156	13
4585_India_2007_R1.trim.fq/1-65582	104	105	100	104	111	102	103	102	103	142	102	189	93	85	90	136	136	82	105	100	492	151	122	25	88	88	69	108	157	163	141	102	162	178	109	83	108	179	104	115	132	96	91	89	89	104	102	137	104
CNRVC170168_Yemen_2016	27	128	31	27	36	125	24	125	24	161	31	208	66	30	47	115	115	103	60	73	511	170	143	108	53	29	144	129	176	184	162	5	183	199	130	40	127	198	77	136	153	117	110	86	30	77	31	158	75
CNRVC170203_Yemen_2017	30	131	34	30	39	128	27	128	27	164	34	211	69	33	50	138	138	106	63	76	514	173	146	111	56	32	147	132	179	187	165	4	186	202	133	43	130	201	80	139	156	120	113	89	33	80	34	161	78
DTU2013_923_PRJ923_Vibrio_cholera_150_7A_R1.trim.fq/1-65582	50	115	52	54	57	112	49	112	49	154	52	201	53	29	4	141	141	92	43	60	504	163	130	99	42	32	131	120	167	171	149	50	170	188	117	11	120	189	64	123	140	108	101	79	37	64	50	145	66
CNRVC160461_South_Sudan_2016	135	92	133	137	144	87	138	87	138	163	135	210	126	120	123	125	125	69	142	137	513	174	109	124	125	123	158	132	178	182	160	141	181	197	128	118	69	200	139	12	149	119	82	120	126	141	135	156	141
DTU2013_936_PRJ923_Vibrio_cholera_342_10A_R1.trim.fq/1-65582	69	134	71	73	76	131	68	131	68	173	71	220	72	48	29	102	102	111	62	79	523	182	149	118	61	51	150	139	186	190	168	69	189	207	136	30	139	208	83	142	159	127	120	98	56	83	69	164	85
V212-1_India_1991_1.fastq.trim/1-65582	109	96	105	107	118	95	110	95	110	101	109	150	102	94	99	144	144	75	114	109	451	112	115	96	95	95	132	72	116	124	74	111	123	139	70	92	103	138	113	106	91	31	82	86	98	113	109	98	111
MJ1485_Bangladesh_1994_1.fastq.trim/1-65582	118	113	116	116	129	110	123	110	123	106	118	155	115	107	112	106	106	88	125	122	456	117	128	109	108	108	145	77	123	131	87	122	130	146	79	105	114	145	126	119	102	24	95	93	109	126	118	107	124
DTU2015_514_PRJ1014_Vibrio_Cholerae_GMH_031_R1.trim.fq/1-65582	153	142	149	153	162	139	154	139	154	149	153	196	146	138	141	123	123	119	160	153	499	158	157	142	141	141	174	116	162	166	48	157	165	183	112	134	149	184	157	148	135	75	126	132	144	157	153	140	157
2011EL-2322_Haiti_2011_R1.fastq.trim/1-65582	35	114	37	37	42	111	34	111	34	147	39	192	50	12	33	152	152	89	44	59	497	156	129	92	39	11	130	115	162	170	148	29	169	183	116	26	111	184	63	122	139	103	96	72	4	63	35	144	61
VC-15_Nepal_2010_R1.trim.fq/1-65582	41	106	43	45	48	103	40	103	40	143	43	190	42	20	25	124	124	81	42	49	493	152	121	88	31	23	122	109	156	162	140	41	161	177	108	18	109	178	53	114	131	97	90	68	28	53	41	136	55
2010EL-1796_Haiti_2010_R1.fastq.trim/1-65582	32	111	34	34	39	108	31	108	31	140	34	187	49	9	30	116	116	86	43	56	490	149	126	91	36	8	127	110	155	163	145	26	162	178	113	23	110	177	60	119	134	100	93	67	9	60	32	139	58
DTU2015_505_PRJ1014_Vibrio_Cholerae_VSM_717_R1.trim.fq/1-65582	159	148	155	159	168	145	160	145	160	157	159	204	152	146	147	121	121	127	168	161	507	166	165	150	149	149	182	124	170	174	6	165	173	191	120	142	157	192	163	156	141	79	136	140	152	165	159	148	165
DTU2013_1348_PRJ941_Vibrio_cholerae_V_cholerae_El_Tor_Ogawa_22128_R1.trim.fq/1-65582	163	168	161	163	172	165	166	165	166	201	161	248	156	148	153	158	158	143	170	163	551	210	183	130	151	151	162	167	214	220	202	167	219	235	166	146	171	236	167	176	189	159	152	152	154	167	161	193	167
2012EL-1410_Haiti_2012_R1.fastq.trim/1-65582	34	113	36	36	41	110	33	110	33	146	38	191	49	9	32	178	178	88	43	58	496	155	128	91	38	8	129	114	161	169	147	28	168	182	115	25	110	183	62	121	138	102	95	71	9	62	34	143	60
6210_Kenya_2007_R1.trim.fq/1-65582	112	73	110	112	121	70	113	70	113	136	112	183	103	95	100	123	123	46	115	110	486	145	86	97	96	96	133	105	149	157	135	112	156	172	103	93	74	171	114	79	126	92	17	91	99	114	112	131	112
2009V-1085_USA_SxxSri_LankaxxESxxIndiaxxE_2009/1-65582	62	129	64	64	67	126	61	126	61	152	64	183	63	37	38	83	83	104	23	72	502	163	144	107	52	40	145	126	169	177	163	58	176	190	129	31	108	191	76	137	152	114	111	81	43	76	62	157	74
S17HH3_Pakistan_2010_1.trim.fq/1-65582	75	126	77	77	82	125	76	125	76	161	77	208	28	58	63	139	139	103	78	7	511	170	143	108	59	59	144	131	174	182	162	75	181	197	130	56	129	196	11	134	153	119	108	86	62	11	75	158	13
MBN17_India_2004_R1.trim.fq/1-65582	46	99	48	48	53	98	47	98	47	130	48	181	39	27	32	136	136	76	45	46	480	143	116	81	28	28	117	102	149	157	135	42	156	172	103	25	100	171	50	109	124	90	83	57	29	50	46	131	48
RND6878_Moscow_2012_R1.trim.fq/1-65582	29	108	35	31	38	111	34	111	34	133	27	188	58	30	41	109	109	91	56	67	483	150	131	100	49	31	134	111	156	162	148	37	161	177	112	36	117	178	69	122	131	103	98	76	34	71	31	140	73
3304-CDC_China_1979_1.trim.fq/1-65582	197	188	189	195	198	189	198	189	198	95	187	144	194	188	191	118	118	169	204	203	445	84	207	192	191	189	222	102	110	90	194	206	89	131	142	184	195	132	205	194	115	151	176	138	194	207	195	120	205
DTU2015_502_PRJ1014_Vibrio_Cholerae_VSM_660_R1.trim.fq/1-65582	161	150	157	161	170	147	162	147	162	155	161	204	154	146	149	198	198	127	168	161	505	166	165	150	149	149	180	124	170	174	6	165	173	191	120	142	157	192	165	156	143	81	136	140	152	165	161	146	165
1362_Mozambique_2005_R1.trim.fq/1-65582	146	135	142	144	155	132	147	132	147	140	146	187	139	131	136	160	160	112	151	146	490	149	152	133	132	132	169	109	153	161	111	148	160	176	107	129	140	175	150	143	130	50	119	123	135	150	146	135	148
4642_India_2006_R1.trim.fq/1-65582	69	76	67	67	76	77	74	77	74	95	65	144	66	58	63	145	145	55	74	73	445	106	95	56	59	59	92	65	112	120	110	73	119	135	72	56	77	134	77	86	91	63	60	50	60	77	67	96	73
Tanz_28_Tanzania_2015	30	135	36	30	37	132	29	132	29	160	34	189	69	31	52	86	86	110	41	78	510	169	150	113	58	32	151	134	175	183	169	26	182	196	135	45	114	197	82	143	158	122	117	89	35	82	34	163	80
6201_Kenya_2007	112	73	110	114	121	70	113	70	113	134	112	181	103	93	100	145	145	46	113	110	484	145	86	99	98	98	133	103	151	157	135	112	156	172	103	93	72	173	114	79	126	90	5	91	99	114	112	131	114
DTU2013_916_PRJ923_Vibrio_cholera_041_A_R1.trim.fq/1-65582	46	111	48	50	53	108	45	108	45	150	48	197	49	25	6	83	83	88	39	56	500	159	126	95	38	28	127	116	163	167	145	46	166	184	113	7	116	185	60	119	136	104	97	75	33	60	46	141	62
3582-05_USA_SxxPakistanxxE_2005_org/1-65582	96	147	98	98	101	144	97	144	97	174	98	205	79	75	82	121	121	122	71	86	524	183	162	129	78	78	165	146	189	197	181	94	196	212	147	75	128	211	90	155	170	134	129	103	81	90	96	175	88
6193_Kenya_2005_R1.trim.fq/1-65582	109	70	107	111	118	67	110	67	110	135	109	182	100	92	97	157	157	43	114	107	485	144	83	96	95	95	130	102	148	154	132	111	153	169	100	90	73	170	111	76	123	89	2	90	98	111	109	128	111
A18_India_1977_1.fastq.trim/1-65582	165	158	157	161	166	159	166	159	166	61	155	110	162	156	161	80	80	137	170	171	411	50	177	158	157	155	190	70	76	58	164	173	27	99	112	154	161	98	173	164	85	119	142	104	160	175	163	90	171
3626-CDC_China_1983_1.trim.fq/1-65582	159	152	151	157	160	153	160	153	160	55	149	106	156	150	155	168	168	131	166	165	405	66	171	154	153	151	186	64	72	76	158	169	75	93	106	148	157	94	167	158	79	113	138	99	156	169	155	84	167
DTU2013_1356_PRJ941_Vibrio_cholerae_P39_V_cholerae_El_Tor_Inaba_R1.trim.fq/1-65582	147	200	149	151	152	197	148	197	148	237	149	286	136	130	133	162	162	177	152	145	587	248	217	184	133	131	218	205	252	258	236	151	257	273	204	128	205	274	147	210	225	193	186	162	138	149	147	232	151
DTU2015_489_PRJ1014_Vibrio_Cholerae_EVR_284_R1.trim.fq/1-65582	152	141	148	152	161	138	153	138	153	148	152	195	145	137	140	210	210	118	159	152	498	157	156	141	140	140	173	115	161	165	45	156	164	182	111	133	148	183	156	147	134	70	125	131	143	156	152	139	156
VC-2_Nepal_2010_R1.trim.fq/1-65582	109	112	105	109	116	109	108	109	108	149	107	196	98	90	95	151	151	87	112	105	499	158	127	2	93	93	70	115	162	168	146	109	167	183	114	88	115	184	109	120	137	103	96	96	96	109	107	142	109
DTU2016-1929-PRJunkn-Vibrio-cholerae-VC-1_S1_L001_R1_001.trim.fq/1-65582	120	119	116	120	127	116	119	116	119	162	118	209	107	103	106	122	122	100	125	116	512	171	140	51	106	106	83	128	175	181	159	122	180	196	127	101	128	197	118	133	148	116	109	109	109	120	118	155	120
KG2_Tanzania_2015	14	121	22	18	19	118	15	118	15	156	18	203	63	29	44	129	129	100	63	72	506	165	140	109	54	30	143	126	169	175	159	24	174	190	127	39	126	191	74	131	144	116	107	87	35	74	18	151	78
CNRVC140072_South_Sudan_2014	133	90	131	135	142	87	132	87	132	157	133	202	122	114	119	131	131	65	136	131	507	166	105	118	119	117	152	126	170	174	154	135	173	189	122	112	63	192	135	12	145	113	76	114	120	135	133	150	135
DTU2015-846-PRJ1014-Vibrio-cholerae-13ARSCMC-028-738_S7_L001_R1_001.trim.fq/1-65582	159	150	155	159	168	149	160	149	160	153	159	202	154	148	151	100	100	129	170	163	503	164	169	152	151	151	186	124	168	174	24	167	173	189	124	146	159	190	165	158	143	83	136	140	154	167	159	150	167
DTU2014_1053_PRJ941_Vibrio_cholerae_4053022989_R1.trim.fq/1-65582	106	109	104	106	115	106	107	106	107	148	104	195	97	91	94	160	160	88	113	106	498	157	128	39	94	94	57	114	161	167	147	110	166	182	113	89	116	183	108	121	134	104	97	95	97	110	104	141	110
A488Sxx2xxE_Bangladesh_2006_R1.trim.fq/1-65582	70	97	74	70	79	94	71	94	71	122	70	171	61	53	58	119	119	70	71	68	472	133	110	77	54	54	113	90	139	147	129	68	146	162	95	51	96	161	72	103	116	82	77	53	55	72	70	121	70
2009V-1131_USA_SxxIndiaxxE_2009/1-65582	59	116	61	61	64	113	58	113	58	139	61	170	50	34	43	107	107	91	32	59	489	150	131	94	39	37	132	113	156	164	150	55	163	177	116	36	95	178	63	124	139	101	98	66	40	63	59	144	61
A193_Bolivia_1992_1.fastq.trim/1-65582	249	242	241	247	250	243	250	243	250	143	239	194	246	238	245	126	126	221	254	255	493	134	261	244	243	239	276	150	162	144	248	257	143	183	196	238	245	184	257	248	169	199	228	186	244	259	247	174	257
352STDY5784863_DRC_2013	124	49	122	126	131	48	125	48	125	142	124	171	113	103	112	252	252	30	103	122	492	151	98	109	110	108	145	113	157	163	147	124	162	176	113	105	64	179	126	89	136	100	67	101	109	126	124	141	124
DTU2013_1371_PRJ941_Vibrio_cholerae_MK14_R1.trim.fq/1-65582	28331	28327	28323	28329	28332	28328	28331	28328	28331	28225	28321	28278	28326	28324	28329	59	59	28304	28338	28335	28560	28229	28346	28328	28327	28325	28360	28238	28248	28237	28333	28339	28216	28269	28279	28322	28330	28270	28337	28331	28255	28286	28309	28274	28328	28339	28329	28260	28335
DTU2016-1979-PRJunkn-Vibrio-cholerae-VC-3_S3_L001_R1_001.trim.fq/1-65582	119	122	115	119	126	117	120	117	120	163	117	210	108	104	107	28337	28337	101	126	117	513	172	141	50	107	107	82	129	176	182	160	123	181	197	128	102	129	198	119	134	149	117	110	110	110	121	117	156	121
CNRVC140069_South_Sudan_2014	134	89	132	136	143	86	135	86	135	158	134	205	125	117	120	132	132	64	139	132	508	167	104	121	120	120	151	125	171	175	155	136	174	192	123	113	66	193	136	13	144	114	77	115	123	136	134	147	136
DTU2015_501_PRJ1014_Vibrio_Cholerae_VSM_659_R1.trim.fq/1-65582	157	146	153	157	166	143	158	143	158	155	157	202	150	144	145	99	99	125	166	159	505	164	163	148	147	147	180	122	168	172	4	163	171	189	118	140	155	190	161	154	139	79	134	138	150	163	157	146	163
3500-05_USA_SxxIndiaxxE_2005_org/1-65582	69	122	71	71	74	119	70	119	70	147	71	178	56	46	55	156	156	97	42	65	496	158	137	100	51	49	138	119	164	172	156	67	171	185	122	48	101	186	69	130	145	107	104	74	52	69	69	150	67
132-CDC_China_1978_1.trim.fq/1-65582	155	148	147	153	156	149	156	149	156	51	145	102	152	146	151	132	132	127	162	161	401	62	167	150	149	147	182	60	68	72	154	165	71	89	102	144	153	90	163	154	75	109	134	95	152	165	151	80	163
6310-CDC_Indonesia_1961_1.trim.fq/1-65582	188	179	180	186	189	180	187	180	187	82	178	133	185	179	182	158	158	160	193	194	432	75	198	183	182	180	211	91	101	81	185	196	58	122	131	175	184	123	196	185	106	140	167	127	183	198	186	111	196
6191_Kenya_2005	109	70	107	109	118	69	110	69	110	131	109	178	102	94	99	189	189	45	112	109	481	140	85	96	95	95	132	102	146	154	134	109	153	169	102	92	71	168	113	76	125	89	4	86	96	113	109	130	111
4488_India_2006	100	101	96	98	107	98	99	98	99	138	98	185	89	81	86	80	80	78	101	96	488	147	118	27	82	82	63	106	151	159	137	98	158	174	105	79	104	173	100	111	128	94	85	85	85	100	98	133	98
VC-9_Nepal_2010	110	113	106	110	117	110	109	110	109	150	108	197	99	91	96	111	111	88	113	106	500	159	128	3	94	94	69	116	163	169	147	110	168	184	115	89	116	185	110	121	138	104	97	97	97	110	108	143	110
DTU2015_468_PRJ1014_Vibrio_Cholerae_CMC_020_R1.trim.fq/1-65582	162	153	158	162	171	148	165	148	165	162	162	209	157	151	152	123	123	132	173	166	512	171	170	155	154	154	187	129	175	179	15	170	178	196	125	147	162	197	168	161	146	84	141	145	157	170	162	153	170
DTU2013_915_PRJ923_Vibrio_cholera_021_5A_R1.trim.fq/1-65582	46	111	48	50	53	108	45	108	45	150	48	197	49	25	6	163	163	88	39	56	500	159	126	95	38	28	127	116	163	167	145	46	166	184	113	7	116	185	60	119	136	104	97	75	33	60	46	141	62
VC-22_Nepal_2010_R1.trim.fq/1-65582	112	115	108	112	119	112	111	112	111	150	110	199	101	93	98	121	121	90	115	108	500	161	130	5	96	96	71	118	165	171	149	112	170	186	117	91	118	187	112	123	140	106	99	97	99	112	110	145	112
GD196110-CDC_China_1961_1.trim.fq/1-65582	180	171	172	178	181	172	181	172	181	76	170	127	177	171	174	125	125	152	187	186	426	67	190	175	174	172	203	85	93	71	177	190	42	114	125	167	178	115	188	177	98	134	159	119	177	190	178	101	188
DTU2013_1369_PRJ941_Vibrio_cholerae_P47_V_cholerae_El_Tor_Ogawa_R1.trim.fq/1-65582	107	114	105	107	116	111	110	111	110	149	105	196	100	94	97	181	181	91	116	109	499	158	131	40	97	97	56	115	162	166	150	113	167	183	114	92	119	184	111	124	135	107	100	98	100	113	105	142	113
VC-16_Nepal_2010_R1.trim.fq/1-65582	107	110	103	107	114	107	106	107	106	147	105	194	96	88	93	124	124	85	110	103	497	156	125	6	91	91	70	113	160	166	144	107	165	181	112	86	113	182	107	118	135	101	94	94	94	107	105	140	107
F15KTH7_Pakistan_2010_1.trim.fq/1-65582	78	133	82	82	85	130	79	130	79	168	80	215	31	61	66	120	120	108	81	10	518	177	148	113	62	62	149	136	181	189	167	80	188	204	135	59	134	203	14	141	158	124	115	93	67	6	78	163	12
2010EL-1961_Haiti_2010/1-65582	47	128	49	49	52	125	46	125	46	153	51	182	62	22	45	143	143	103	32	71	503	162	143	106	51	23	144	127	168	176	162	43	175	189	128	38	107	190	75	136	151	115	110	82	26	75	47	156	73
DTU2013_920_PRJ923_Vibrio_cholera_089_10A_R1.trim.fq/1-65582	50	115	52	54	57	112	49	112	49	154	52	201	53	29	6	138	138	92	43	60	504	163	130	99	42	32	129	120	167	171	149	50	170	188	117	11	120	189	64	123	140	108	101	79	37	64	50	143	66
DTU2013_930_PRJ923_Vibrio_cholera_281_8A_R1.trim.fq/1-65582	41	106	43	45	48	103	40	103	40	145	43	192	44	20	9	125	125	83	34	51	495	154	121	90	33	23	122	111	158	162	140	41	161	179	108	0	111	180	55	114	131	99	92	70	28	55	41	136	57
GP145_India_1979_1.fastq.trim/1-65582	175	168	167	173	176	169	176	169	176	67	165	120	172	166	171	116	116	147	180	181	417	60	187	170	169	167	202	78	88	70	174	183	69	109	122	164	171	110	183	174	95	127	154	114	170	185	173	100	183
2011EL-2321_Haiti_2011_R1.fastq.trim/1-65582	35	114	37	37	42	111	34	111	34	147	39	192	50	12	33	178	178	89	44	59	497	156	129	92	39	11	130	115	162	170	148	29	169	183	116	26	111	184	63	122	139	103	96	72	4	63	35	144	61
SF20017_Bangladesh_1976.fastq.trim/1-65582	166	159	158	162	167	160	167	160	167	58	156	109	163	157	162	124	124	138	169	172	408	69	178	159	158	156	193	69	77	83	165	172	82	100	113	155	160	99	174	165	86	118	143	102	159	176	162	91	172
2873-CDC_China_1961_1.trim.fq/1-65582	181	172	173	179	180	173	182	173	182	77	171	128	178	172	175	169	169	153	188	187	427	68	191	176	175	171	204	86	94	72	178	191	43	115	126	168	179	116	189	178	99	135	160	122	178	191	179	102	189
DTU2015_509_PRJ1014_Vibrio_Cholerae_VSM_721_R1.trim.fq/1-65582	160	149	156	160	169	146	161	146	161	156	160	203	153	145	148	182	182	126	167	160	506	165	164	149	148	148	181	123	169	173	5	164	172	190	119	141	156	191	164	155	142	78	135	139	151	164	160	147	164
SF20013_Bangladesh_1969.fastq.trim/1-65582	165	158	157	161	166	159	166	159	166	57	155	108	162	156	161	159	159	137	168	171	407	2	177	158	157	155	192	68	76	62	164	171	61	99	112	154	159	98	173	164	85	117	142	102	158	175	163	90	171
A232_Mexico_1991_1.fastq.trim/1-65582	225	218	217	223	226	219	226	219	226	119	215	170	222	216	221	168	168	197	230	231	469	112	237	220	219	217	252	126	138	122	224	233	121	159	172	214	221	160	233	224	145	175	204	162	220	235	223	150	233
DTU2015_467_PRJ1014_Vibrio_Cholerae_CMC_019_R1.trim.fq/1-65582	161	152	157	161	170	147	164	147	164	161	161	208	156	150	151	228	228	131	172	165	511	170	169	154	153	153	184	128	174	178	14	169	177	195	124	146	161	196	167	160	145	85	140	144	156	169	161	150	169
																162	162
[truncated: 542 more columns]
